# Supplementary material for: Oxidant-Dependent Switch of a Molybdenum(VI) Tetrazolate Complex from a Homogeneous to a Self-Separating Catalyst for Olefin Epoxidation
Source: Ind Eng Chem Res. 2025 Aug 18;64(34):16589–601. doi: 10.1021/acs.iecr.5c01997 (PMC12821073; doi:10.1021/acs.iecr.5c01997)
Supplement: Supplementary file 1 [file ie5c01997_si_001.cif]

 
data_1
 
_audit_creation_method            'SHELXL-2018/3'
_shelx_SHELXL_version_number      '2018/3'
_chemical_name_systematic         ?
_chemical_name_common             ?
_chemical_melting_point           ?
_chemical_formula_moiety          
 'C12 H8 Mo N10 O5' 
_chemical_formula_sum
 'C12 H8 Mo N10 O5' 
_chemical_formula_weight          468.22

loop_
 _atom_type_symbol
 _atom_type_description
 _atom_type_scat_dispersion_real
 _atom_type_scat_dispersion_imag
 _atom_type_scat_source
 'C'  'C'   0.0033   0.0016
 'International Tables Vol C Tables 4.2.6.8 and 6.1.1.4'
 'H'  'H'   0.0000   0.0000
 'International Tables Vol C Tables 4.2.6.8 and 6.1.1.4'
 'N'  'N'   0.0061   0.0033
 'International Tables Vol C Tables 4.2.6.8 and 6.1.1.4'
 'O'  'O'   0.0106   0.0060
 'International Tables Vol C Tables 4.2.6.8 and 6.1.1.4'
 'Mo'  'Mo'  -1.6832   0.6857
 'International Tables Vol C Tables 4.2.6.8 and 6.1.1.4'
 
_space_group_crystal_system       monoclinic
_space_group_IT_number            14
_space_group_name_H-M_alt         'P 21/n'
_space_group_name_Hall            '-P 2yn'
 
_shelx_space_group_comment
;
The symmetry employed for this shelxl refinement is uniquely defined
by the following loop, which should always be used as a source of
symmetry information in preference to the above space-group names.
They are only intended as comments.
;

# start Validation Reply Form
_vrf_PLAT201_1
;
PROBLEM: Isotropic non-H Atoms in Main Residue(s) .......         16 Report
RESPONSE: The molecular unit present in the crystal structure was found
to be severely affected by structural disorder with several models being
used to properly define the structural feautures of the crystal. This led
to the need to refine many atoms using isotropic models (because of the very
close proximity of the various atomic positions).
;
# end Validation Reply Form


#=============================================================================
# CRYSTAL DATA
#============================================================================= 
loop_
 _space_group_symop_operation_xyz
 'x, y, z'
 '-x+1/2, y+1/2, -z+1/2'
 '-x, -y, -z'
 'x-1/2, -y-1/2, z-1/2'
 
_cell_length_a                    9.5045(4)
_cell_length_b                    11.0668(5)
_cell_length_c                    15.6878(8)
_cell_angle_alpha                 90
_cell_angle_beta                  98.967(3)
_cell_angle_gamma                 90
_cell_volume                      1629.94(13)
_cell_formula_units_Z             4
_cell_measurement_temperature     150(2)
_cell_measurement_reflns_used     6247
_cell_measurement_theta_min       2.26
_cell_measurement_theta_max       25.37
 
_exptl_crystal_description        plate
_exptl_crystal_colour             yellow
_exptl_crystal_density_meas       ?
_exptl_crystal_density_method     ?
_exptl_crystal_density_diffrn     1.908          
_exptl_crystal_F_000              928
_exptl_transmission_factor_min    0.3266
_exptl_transmission_factor_max    0.3762
_exptl_crystal_size_max           0.29
_exptl_crystal_size_mid           0.28
_exptl_crystal_size_min           0.06
_exptl_absorpt_coefficient_mu     0.859
_shelx_estimated_absorpt_T_min    ?
_shelx_estimated_absorpt_T_max    ?
_exptl_absorpt_correction_type    multi-scan
_exptl_absorpt_correction_T_min   ?
_exptl_absorpt_correction_T_max   ?
_exptl_absorpt_process_details    
; 
  SADABS-2016/2
  Reference: Krause, L., Herbst-Irmer, R., Sheldrick G.M. & Stalke D.,
  J. Appl. Cryst. 48 (2015) 3-10.
; 
 
#=============================================================================
# EXPERIMENTAL DATA
#============================================================================= 
 
_exptl_absorpt_special_details    
;
?
;
_diffrn_ambient_temperature       150(2)
_diffrn_radiation_wavelength      0.71073
_diffrn_radiation_type            MoK\a
_diffrn_source                    'fine-focus sealed tube'
_diffrn_radiation_monochromator   graphite
_diffrn_measurement_device_type   'Bruker X8 Kappa CCD APEX II'
_diffrn_measurement_method        '\w / \f scans'
_diffrn_detector_area_resol_mean  ?
_diffrn_reflns_number             12324
_diffrn_reflns_av_unetI/netI      0.0454
_diffrn_reflns_av_R_equivalents   0.0458
_diffrn_reflns_limit_h_min        -11
_diffrn_reflns_limit_h_max        10
_diffrn_reflns_limit_k_min        -13
_diffrn_reflns_limit_k_max        13
_diffrn_reflns_limit_l_min        -13
_diffrn_reflns_limit_l_max        18
_diffrn_reflns_theta_min          2.261
_diffrn_reflns_theta_max          25.367
_diffrn_reflns_theta_full         25.242
_diffrn_measured_fraction_theta_max   0.997
_diffrn_measured_fraction_theta_full  1.000
_diffrn_reflns_Laue_measured_fraction_max    0.997
_diffrn_reflns_Laue_measured_fraction_full   1.000
_diffrn_reflns_point_group_measured_fraction_max   0.997
_diffrn_reflns_point_group_measured_fraction_full  1.000
_reflns_number_total              2990
_reflns_number_gt                 2436
_reflns_threshold_expression      'I > 2\s(I)'
_reflns_Friedel_coverage          0.000
_reflns_Friedel_fraction_max      .
_reflns_Friedel_fraction_full     .
 
_reflns_special_details
;
 Reflections were merged by SHELXL according to the crystal
 class for the calculation of statistics and refinement.
 
 _reflns_Friedel_fraction is defined as the number of unique
 Friedel pairs measured divided by the number that would be
 possible theoretically, ignoring centric projections and
 systematic absences.
;
 
_computing_data_collection        'APEX3 2016.9-0 (Bruker, 2016)'
_computing_cell_refinement        'SAINT V8.37a   (Bruker, 2015)'
_computing_data_reduction         'SAINT V8.37a   (Bruker, 2015)'
_computing_structure_solution     'SHELXT 2014/5 (Sheldrick, 2015a)'
_computing_structure_refinement   'SHELXL-2018/3 (Sheldrick, 2015b)'
_computing_molecular_graphics     'DIAMOND (Brandenburg, 1999)'  
_computing_publication_material   'SHELXL-2018/3 (Sheldrick, 2015b)'

#=============================================================================
# REFINEMENT DATA
#=============================================================================

_refine_special_details           ?
_refine_ls_structure_factor_coef  Fsqd
_refine_ls_matrix_type            full
_refine_ls_weighting_scheme       calc
_refine_ls_weighting_details
'w=1/[\s^2^(Fo^2^)+(0.0140P)^2^+4.4531P] where P=(Fo^2^+2Fc^2^)/3'
_atom_sites_solution_primary      ?
_atom_sites_solution_secondary    ?
_atom_sites_solution_hydrogens    geom
_refine_ls_hydrogen_treatment     constr
_refine_ls_extinction_method      none
_refine_ls_extinction_coef        .
_refine_ls_number_reflns          2990
_refine_ls_number_parameters      249
_refine_ls_number_restraints      0
_refine_ls_R_factor_all           0.0579
_refine_ls_R_factor_gt            0.0432
_refine_ls_wR_factor_ref          0.0927
_refine_ls_wR_factor_gt           0.0867
_refine_ls_goodness_of_fit_ref    1.034
_refine_ls_restrained_S_all       1.034
_refine_ls_shift/su_max           0.000
_refine_ls_shift/su_mean          0.000
 
	
#=============================================================================
# ATOMIC COORDINATES AND DISPLACEMENT PARAMETERS
#=============================================================================

loop_
 _atom_site_label
 _atom_site_type_symbol
 _atom_site_fract_x
 _atom_site_fract_y
 _atom_site_fract_z
 _atom_site_U_iso_or_equiv
 _atom_site_adp_type
 _atom_site_occupancy
 _atom_site_site_symmetry_order  
 _atom_site_calc_flag
 _atom_site_refinement_flags_posn
 _atom_site_refinement_flags_adp
 _atom_site_refinement_flags_occupancy
 _atom_site_disorder_assembly
 _atom_site_disorder_group
Mo1 Mo 0.1820(4) 0.6407(4) 0.6260(3) 0.0336(6) Uani 0.410(8) 1 d . . P A .
Mo2 Mo 0.1541(3) 0.6714(2) 0.63687(14) 0.0257(4) Uani 0.590(8) 1 d . . P A .
C7 C 0.5087(4) 0.8605(4) 0.5820(2) 0.0333(10) Uani 1 1 d . . . . .
H7 H 0.557822 0.790867 0.566860 0.040 Uiso 1 1 calc R U . . .
C8 C 0.5811(4) 0.9656(4) 0.6023(2) 0.0350(10) Uani 1 1 d . . . . .
H8 H 0.680778 0.969254 0.601428 0.042 Uiso 1 1 calc R U . . .
C9 C 0.5097(4) 1.0666(4) 0.6240(2) 0.0358(10) Uani 1 1 d . . . . .
H9 H 0.559242 1.140425 0.637226 0.043 Uiso 1 1 calc R U . . .
C10 C 0.3653(4) 1.0592(4) 0.6263(2) 0.0317(9) Uani 1 1 d . . . . .
H10 H 0.315306 1.128199 0.641719 0.038 Uiso 1 1 calc R U . . .
C11 C 0.2933(4) 0.9521(4) 0.6064(2) 0.0263(8) Uani 1 1 d . . . . .
N6 N 0.3666(3) 0.8554(3) 0.58347(18) 0.0252(7) Uani 1 1 d . . . . .
O5 O 0.2983(3) 0.7527(3) 0.55706(17) 0.0357(7) Uani 1 1 d . . . . .
O6 O 0.0579(3) 0.6358(2) 0.50837(16) 0.0296(6) Uani 1 1 d . . . . .
O1 O 0.0384(9) 0.5818(8) 0.6694(5) 0.048(2) Uiso 0.5 1 d . . P A 1
O2 O 0.0550(8) 0.5418(8) 0.6772(5) 0.044(2) Uiso 0.5 1 d . . P A 1
O11 O -0.0212(6) 0.6558(6) 0.6826(4) 0.0386(14) Uiso 0.5 1 d . . P A 1
O3 O 0.3508(13) 0.5907(12) 0.7044(8) 0.032(3) Uiso 0.25 1 d . . P A 2
O12 O 0.3297(15) 0.6246(16) 0.7225(9) 0.036(3) Uiso 0.25 1 d . . P A 2
O4 O 0.2879(8) 0.6999(8) 0.7220(5) 0.030(2) Uiso 0.5 1 d . . P A 2
O10 O 0.2681(9) 0.7299(8) 0.7288(5) 0.040(3) Uiso 0.5 1 d . . P A 2
N1 N 0.2640(6) 0.5158(6) 0.6024(5) 0.0298(17) Uiso 0.590(8) 1 d . . P A 3
N2 N 0.3326(7) 0.4320(7) 0.6562(5) 0.046(2) Uiso 0.590(8) 1 d . . P A 3
N3 N 0.3838(10) 0.3505(9) 0.6066(7) 0.060(3) Uiso 0.590(8) 1 d . . P A 3
N4 N 0.3581(8) 0.3775(7) 0.5198(6) 0.046(2) Uiso 0.590(8) 1 d . . P A 3
C6 C 0.2796(7) 0.4801(6) 0.5224(8) 0.0244(17) Uiso 0.590(8) 1 d . . P A 3
C105 C 0.1413(10) 0.6942(9) 0.3031(6) 0.044(2) Uiso 0.590(8) 1 d . . P A 3
H105 H 0.107805 0.743941 0.254808 0.053 Uiso 0.590(8) 1 calc R U P A 3
C104 C 0.0750(12) 0.6983(11) 0.3764(8) 0.038(3) Uiso 0.590(8) 1 d . . P A 3
H104 H -0.002018 0.752243 0.378796 0.045 Uiso 0.590(8) 1 calc R U P A 3
C3 C 0.2543(8) 0.6185(9) 0.3007(6) 0.0356(19) Uiso 0.590(8) 1 d . . P A 3
H3 H 0.303036 0.617726 0.252212 0.043 Uiso 0.590(8) 1 calc R U P A 3
C4 C 0.2964(8) 0.5423(8) 0.3711(5) 0.036(2) Uiso 0.590(8) 1 d . . P A 3
H4 H 0.370469 0.485462 0.368363 0.043 Uiso 0.590(8) 1 calc R U P A 3
C5 C 0.2335(8) 0.5476(8) 0.4440(6) 0.0257(19) Uiso 0.590(8) 1 d . . P A 3
N5 N 0.1205(9) 0.6262(8) 0.4431(5) 0.025(3) Uiso 0.590(8) 1 d . . P A 3
N20 N 0.2693(10) 0.4924(9) 0.5674(10) 0.033(2) Uiso 0.410(8) 1 d . . P A 4
C100 C 0.2806(11) 0.4855(10) 0.4817(9) 0.030(3) Uiso 0.410(8) 1 d . . P A 4
N21 N 0.3569(11) 0.3855(10) 0.4690(8) 0.055(3) Uiso 0.410(8) 1 d . . P A 4
N22 N 0.3427(15) 0.3961(14) 0.6134(9) 0.062(4) Uiso 0.410(8) 1 d . . P A 4
N23 N 0.3825(13) 0.3420(12) 0.5548(10) 0.059(3) Uiso 0.410(8) 1 d . . P A 4
C101 C 0.2255(11) 0.5709(10) 0.4160(8) 0.025(3) Uiso 0.410(8) 1 d . . P A 4
C102 C 0.2848(11) 0.5819(11) 0.3390(8) 0.025(2) Uiso 0.410(8) 1 d . . P A 4
H102 H 0.357828 0.529660 0.325979 0.030 Uiso 0.410(8) 1 calc R U P A 4
C103 C 0.2286(12) 0.6750(12) 0.2834(7) 0.035(3) Uiso 0.410(8) 1 d . . P A 4
H103 H 0.269265 0.688540 0.232576 0.042 Uiso 0.410(8) 1 calc R U P A 4
C2 C 0.1213(13) 0.7455(13) 0.2978(7) 0.039(3) Uiso 0.410(8) 1 d . . P A 4
H2 H 0.083680 0.805625 0.257318 0.047 Uiso 0.410(8) 1 calc R U P A 4
C1 C 0.0673(14) 0.7290(14) 0.3722(9) 0.028(4) Uiso 0.410(8) 1 d . . P A 4
H1 H -0.010995 0.776498 0.383538 0.034 Uiso 0.410(8) 1 calc R U P A 4
N24 N 0.1235(12) 0.6465(11) 0.4292(8) 0.024(3) Uiso 0.410(8) 1 d . . P A 4
C12 C 0.1364(10) 0.9502(9) 0.6065(5) 0.021(3) Uiso 0.590(8) 1 d . . P A 5
N8 N -0.0772(7) 0.9975(7) 0.6070(4) 0.0341(18) Uiso 0.590(8) 1 d . . P A 5
N9 N -0.0693(7) 0.8838(9) 0.6211(4) 0.0311(17) Uiso 0.590(8) 1 d . . P A 5
N10 N 0.0685(7) 0.8507(6) 0.6200(4) 0.0206(16) Uiso 0.590(8) 1 d . . P A 5
N30 N 0.0530(8) 1.0461(7) 0.5982(5) 0.033(2) Uiso 0.590(8) 1 d . . P A 5
C200 C 0.1497(14) 0.9223(13) 0.6115(8) 0.025(4) Uiso 0.410(8) 1 d . . P A 6
N31 N -0.0531(11) 0.8394(11) 0.6306(7) 0.039(3) Uiso 0.410(8) 1 d . . P A 6
N32 N -0.0671(12) 0.9536(15) 0.6250(7) 0.046(3) Uiso 0.410(8) 1 d . . P A 6
N33 N 0.0851(10) 0.8117(10) 0.6246(6) 0.027(3) Uiso 0.410(8) 1 d . . P A 6
N7 N 0.0544(12) 1.0121(11) 0.6114(7) 0.033(3) Uiso 0.410(8) 1 d . . P A 6
 
loop_
 _atom_site_aniso_label
 _atom_site_aniso_U_11
 _atom_site_aniso_U_22
 _atom_site_aniso_U_33
 _atom_site_aniso_U_23
 _atom_site_aniso_U_13
 _atom_site_aniso_U_12
Mo1 0.0307(11) 0.0333(14) 0.0361(11) 0.0053(9) 0.0037(7) -0.0091(9)
Mo2 0.0292(8) 0.0274(9) 0.0205(5) 0.0020(5) 0.0035(4) -0.0069(5)
C7 0.026(2) 0.046(3) 0.028(2) 0.0134(18) 0.0024(16) 0.0084(19)
C8 0.020(2) 0.054(3) 0.029(2) 0.013(2) -0.0021(16) -0.0048(19)
C9 0.035(2) 0.042(3) 0.029(2) 0.0018(18) 0.0000(18) -0.016(2)
C10 0.031(2) 0.036(2) 0.028(2) -0.0068(17) 0.0030(17) -0.0056(18)
C11 0.0231(19) 0.038(2) 0.0182(18) 0.0012(16) 0.0044(15) -0.0049(17)
N6 0.0266(16) 0.0298(19) 0.0189(15) 0.0049(13) 0.0027(13) -0.0042(14)
O5 0.0458(17) 0.0299(16) 0.0303(15) 0.0011(12) 0.0024(13) -0.0108(13)
O6 0.0280(14) 0.0285(15) 0.0319(14) -0.0034(11) 0.0029(12) -0.0004(11)
 
_geom_special_details
;
 All esds (except the esd in the dihedral angle between two l.s. planes)
 are estimated using the full covariance matrix.  The cell esds are taken
 into account individually in the estimation of esds in distances, angles
 and torsion angles; correlations between esds in cell parameters are only
 used when they are defined by crystal symmetry.  An approximate (isotropic)
 treatment of cell esds is used for estimating esds involving l.s. planes.
;
 
loop_
 _geom_bond_atom_site_label_1
 _geom_bond_atom_site_label_2
 _geom_bond_distance
 _geom_bond_site_symmetry_2
 _geom_bond_publ_flag
Mo1 N1 1.658(7) . ?
Mo1 O1 1.744(9) . ?
Mo1 O4 1.799(8) . ?
Mo1 O2 1.898(9) . ?
Mo1 O12 1.906(14) . ?
Mo1 O3 1.944(13) . ?
Mo1 O10 1.957(9) . ?
Mo1 O6 2.030(4) . ?
Mo1 O5 2.074(4) . ?
Mo1 N33 2.103(11) . ?
Mo1 N20 2.115(13) . ?
Mo1 O11 2.254(7) . ?
Mo2 O1 1.622(9) . ?
Mo2 N33 1.685(11) . ?
Mo2 O4 1.723(7) . ?
Mo2 O10 1.784(8) . ?
Mo2 O2 1.880(9) . ?
Mo2 O11 1.922(6) . ?
Mo2 O12 2.040(15) . ?
Mo2 O6 2.117(3) . ?
Mo2 N1 2.128(7) . ?
Mo2 N10 2.144(7) . ?
Mo2 O5 2.188(4) . ?
Mo2 O3 2.190(13) . ?
C7 N6 1.356(5) . ?
C7 C8 1.364(6) . ?
C7 H7 0.9500 . ?
C8 C9 1.377(6) . ?
C8 H8 0.9500 . ?
C9 C10 1.381(5) . ?
C9 H9 0.9500 . ?
C10 C11 1.380(5) . ?
C10 H10 0.9500 . ?
C11 N6 1.356(5) . ?
C11 C200 1.418(14) . ?
C11 C12 1.491(10) . ?
N6 O5 1.342(4) . ?
O6 N5 1.266(8) . ?
O6 N24 1.479(12) . ?
O1 O11 1.034(9) . ?
O2 O11 1.464(10) . ?
O3 O12 0.529(17) . ?
O3 O4 1.395(16) . ?
O3 O10 1.797(16) . ?
O12 O4 0.922(14) . ?
O12 O10 1.314(19) . ?
N1 C6 1.344(11) . ?
N1 N2 1.351(9) . ?
N2 N3 1.332(13) . ?
N3 N4 1.378(13) . ?
N4 C6 1.363(10) . ?
C6 C5 1.448(12) . ?
C105 C3 1.367(13) . ?
C105 C104 1.396(14) . ?
C105 H105 0.9500 . ?
C104 N5 1.333(14) . ?
C104 H104 0.9500 . ?
C3 C4 1.398(11) . ?
C3 H3 0.9500 . ?
C4 C5 1.372(11) . ?
C4 H4 0.9500 . ?
C5 N5 1.380(11) . ?
N20 C100 1.367(15) . ?
N20 N22 1.409(16) . ?
C100 N21 1.354(15) . ?
C100 C101 1.436(16) . ?
N21 N23 1.414(18) . ?
N22 N23 1.206(19) . ?
C101 N24 1.322(16) . ?
C101 C102 1.414(16) . ?
C102 C103 1.402(16) . ?
C102 H102 0.9500 . ?
C103 C2 1.331(17) . ?
C103 H103 0.9500 . ?
C2 C1 1.359(18) . ?
C2 H2 0.9500 . ?
C1 N24 1.33(2) . ?
C1 H1 0.9500 . ?
C12 N10 1.311(11) . ?
C12 N30 1.318(13) . ?
N8 N9 1.278(12) . ?
N8 N30 1.376(10) . ?
N9 N10 1.363(9) . ?
C200 N7 1.345(18) . ?
C200 N33 1.398(17) . ?
N31 N32 1.272(18) . ?
N31 N33 1.367(14) . ?
N32 N7 1.369(16) . ?
 
loop_
 _geom_angle_atom_site_label_1
 _geom_angle_atom_site_label_2
 _geom_angle_atom_site_label_3
 _geom_angle
 _geom_angle_site_symmetry_1
 _geom_angle_site_symmetry_3
 _geom_angle_publ_flag
O1 Mo1 O2 14.3(4) . . ?
O4 Mo1 O12 28.6(4) . . ?
O4 Mo1 O3 43.5(5) . . ?
O12 Mo1 O3 15.7(5) . . ?
O4 Mo1 O10 11.4(4) . . ?
O12 Mo1 O10 39.7(6) . . ?
O3 Mo1 O10 54.9(5) . . ?
N1 Mo1 O6 90.0(3) . . ?
O1 Mo1 O6 88.1(3) . . ?
O4 Mo1 O6 160.2(4) . . ?
O2 Mo1 O6 93.0(3) . . ?
O12 Mo1 O6 166.2(6) . . ?
O3 Mo1 O6 150.8(5) . . ?
O10 Mo1 O6 150.6(4) . . ?
N1 Mo1 O5 94.2(3) . . ?
O1 Mo1 O5 160.1(4) . . ?
O4 Mo1 O5 86.8(3) . . ?
O2 Mo1 O5 172.4(3) . . ?
O12 Mo1 O5 94.8(4) . . ?
O3 Mo1 O5 92.6(4) . . ?
O10 Mo1 O5 86.5(3) . . ?
O6 Mo1 O5 79.80(17) . . ?
O6 Mo1 N33 79.8(3) . . ?
O5 Mo1 N33 74.0(3) . . ?
O6 Mo1 N20 78.2(3) . . ?
O5 Mo1 N20 87.7(3) . . ?
O1 Mo1 O11 26.2(3) . . ?
O2 Mo1 O11 40.2(3) . . ?
O6 Mo1 O11 87.0(2) . . ?
O5 Mo1 O11 136.1(3) . . ?
O4 Mo2 O10 13.1(4) . . ?
O1 Mo2 O2 13.3(4) . . ?
O1 Mo2 O11 32.6(3) . . ?
O2 Mo2 O11 45.3(3) . . ?
O4 Mo2 O12 26.7(4) . . ?
O10 Mo2 O12 39.5(5) . . ?
O1 Mo2 O6 88.4(3) . . ?
N33 Mo2 O6 87.7(3) . . ?
O4 Mo2 O6 158.3(3) . . ?
O10 Mo2 O6 162.7(3) . . ?
O2 Mo2 O6 90.8(3) . . ?
O11 Mo2 O6 93.9(2) . . ?
O12 Mo2 O6 140.2(5) . . ?
O6 Mo2 N1 76.31(19) . . ?
O6 Mo2 N10 87.5(2) . . ?
O1 Mo2 O5 161.4(3) . . ?
N33 Mo2 O5 79.8(3) . . ?
O4 Mo2 O5 85.2(3) . . ?
O10 Mo2 O5 87.6(3) . . ?
O2 Mo2 O5 153.9(3) . . ?
O11 Mo2 O5 155.1(2) . . ?
O12 Mo2 O5 87.7(4) . . ?
O6 Mo2 O5 75.39(12) . . ?
N1 Mo2 O5 79.12(19) . . ?
N10 Mo2 O5 78.96(19) . . ?
O4 Mo2 O3 39.5(4) . . ?
O10 Mo2 O3 52.6(4) . . ?
O12 Mo2 O3 13.8(5) . . ?
O6 Mo2 O3 126.5(4) . . ?
O5 Mo2 O3 83.2(4) . . ?
N6 C7 C8 119.9(4) . . ?
N6 C7 H7 120.0 . . ?
C8 C7 H7 120.0 . . ?
C7 C8 C9 119.9(4) . . ?
C7 C8 H8 120.0 . . ?
C9 C8 H8 120.0 . . ?
C8 C9 C10 119.3(4) . . ?
C8 C9 H9 120.4 . . ?
C10 C9 H9 120.4 . . ?
C11 C10 C9 120.3(4) . . ?
C11 C10 H10 119.9 . . ?
C9 C10 H10 119.9 . . ?
N6 C11 C10 118.8(3) . . ?
N6 C11 C200 111.7(6) . . ?
C10 C11 C200 129.4(7) . . ?
N6 C11 C12 123.0(5) . . ?
C10 C11 C12 118.2(5) . . ?
O5 N6 C11 120.5(3) . . ?
O5 N6 C7 117.7(3) . . ?
C11 N6 C7 121.8(3) . . ?
N6 O5 Mo1 128.1(2) . . ?
N6 O5 Mo2 119.2(2) . . ?
Mo1 O5 Mo2 12.50(10) . . ?
N5 O6 Mo1 117.2(4) . . ?
N24 O6 Mo1 120.0(5) . . ?
N5 O6 Mo2 126.7(4) . . ?
N24 O6 Mo2 127.5(5) . . ?
Mo1 O6 Mo2 13.01(10) . . ?
O11 O1 Mo2 89.9(7) . . ?
O11 O1 Mo1 105.5(8) . . ?
Mo2 O1 Mo1 15.78(13) . . ?
O11 O2 Mo2 68.9(4) . . ?
O11 O2 Mo1 83.1(5) . . ?
Mo2 O2 Mo1 14.52(11) . . ?
O1 O11 O2 9.9(7) . . ?
O1 O11 Mo2 57.6(6) . . ?
O2 O11 Mo2 65.8(4) . . ?
O1 O11 Mo1 48.2(6) . . ?
O2 O11 Mo1 56.7(4) . . ?
Mo2 O11 Mo1 9.49(12) . . ?
O12 O3 O4 21(2) . . ?
O12 O3 O10 20(2) . . ?
O4 O3 O10 1.2(5) . . ?
O12 O3 Mo1 78(2) . . ?
O4 O3 Mo1 62.7(6) . . ?
O10 O3 Mo1 62.9(5) . . ?
O12 O3 Mo2 67(2) . . ?
O4 O3 Mo2 51.9(5) . . ?
O10 O3 Mo2 52.0(4) . . ?
Mo1 O3 Mo2 11.38(15) . . ?
O3 O12 O4 147(3) . . ?
O3 O12 O10 152(3) . . ?
O4 O12 O10 5.1(8) . . ?
O3 O12 Mo1 86(2) . . ?
O4 O12 Mo1 69.2(10) . . ?
O10 O12 Mo1 72.2(8) . . ?
O3 O12 Mo2 100(3) . . ?
O4 O12 Mo2 57.2(9) . . ?
O10 O12 Mo2 59.7(7) . . ?
Mo1 O12 Mo2 13.36(15) . . ?
O12 O4 O3 12.0(11) . . ?
O12 O4 Mo2 96.1(11) . . ?
O3 O4 Mo2 88.6(6) . . ?
O12 O4 Mo1 82.1(10) . . ?
O3 O4 Mo1 73.8(6) . . ?
Mo2 O4 Mo1 15.40(12) . . ?
O12 O10 Mo2 80.8(7) . . ?
O12 O10 O3 8.0(8) . . ?
Mo2 O10 O3 75.4(5) . . ?
O12 O10 Mo1 68.0(7) . . ?
Mo2 O10 Mo1 13.69(12) . . ?
O3 O10 Mo1 62.2(5) . . ?
C6 N1 N2 105.6(6) . . ?
C6 N1 Mo1 125.3(5) . . ?
N2 N1 Mo1 129.1(6) . . ?
C6 N1 Mo2 127.2(5) . . ?
N2 N1 Mo2 127.2(6) . . ?
Mo1 N1 Mo2 2.65(18) . . ?
N3 N2 N1 106.5(8) . . ?
N2 N3 N4 113.9(9) . . ?
C6 N4 N3 99.4(8) . . ?
N1 C6 N4 114.4(8) . . ?
N1 C6 C5 125.4(6) . . ?
N4 C6 C5 119.9(10) . . ?
C3 C105 C104 120.0(10) . . ?
C3 C105 H105 120.0 . . ?
C104 C105 H105 120.0 . . ?
N5 C104 C105 119.7(10) . . ?
N5 C104 H104 120.2 . . ?
C105 C104 H104 120.2 . . ?
C105 C3 C4 118.5(8) . . ?
C105 C3 H3 120.7 . . ?
C4 C3 H3 120.7 . . ?
C5 C4 C3 121.6(8) . . ?
C5 C4 H4 119.2 . . ?
C3 C4 H4 119.2 . . ?
C4 C5 N5 117.3(9) . . ?
C4 C5 C6 125.0(8) . . ?
N5 C5 C6 117.7(7) . . ?
O6 N5 C104 116.7(8) . . ?
O6 N5 C5 120.5(7) . . ?
C104 N5 C5 122.8(8) . . ?
C100 N20 N22 110.7(13) . . ?
C100 N20 Mo1 124.6(7) . . ?
N22 N20 Mo1 124.1(11) . . ?
N21 C100 N20 108.4(12) . . ?
N21 C100 C101 125.2(12) . . ?
N20 C100 C101 126.4(10) . . ?
C100 N21 N23 98.9(12) . . ?
N23 N22 N20 100.0(14) . . ?
N22 N23 N21 121.9(15) . . ?
N24 C101 C102 118.6(12) . . ?
N24 C101 C100 119.9(11) . . ?
C102 C101 C100 121.3(11) . . ?
C103 C102 C101 115.6(10) . . ?
C103 C102 H102 122.2 . . ?
C101 C102 H102 122.2 . . ?
C2 C103 C102 123.5(11) . . ?
C2 C103 H103 118.2 . . ?
C102 C103 H103 118.2 . . ?
C103 C2 C1 118.0(13) . . ?
C103 C2 H2 121.0 . . ?
C1 C2 H2 121.0 . . ?
N24 C1 C2 120.3(13) . . ?
N24 C1 H1 119.9 . . ?
C2 C1 H1 119.9 . . ?
C101 N24 C1 123.8(13) . . ?
C101 N24 O6 119.8(11) . . ?
C1 N24 O6 116.2(10) . . ?
N10 C12 N30 112.9(9) . . ?
N10 C12 C11 122.0(8) . . ?
N30 C12 C11 125.1(7) . . ?
N9 N8 N30 111.9(7) . . ?
N8 N9 N10 107.1(7) . . ?
C12 N10 N9 105.9(7) . . ?
C12 N10 Mo2 127.6(6) . . ?
N9 N10 Mo2 126.5(6) . . ?
C12 N10 Mo1 123.7(6) . . ?
N9 N10 Mo1 130.1(6) . . ?
Mo2 N10 Mo1 5.92(12) . . ?
C12 N30 N8 102.2(7) . . ?
N7 C200 N33 109.6(11) . . ?
N7 C200 C11 118.8(11) . . ?
N33 C200 C11 131.3(11) . . ?
N32 N31 N33 108.0(10) . . ?
N31 N32 N7 113.5(11) . . ?
N31 N33 C200 105.2(10) . . ?
N31 N33 Mo2 124.0(8) . . ?
C200 N33 Mo2 130.6(8) . . ?
N31 N33 Mo1 128.6(8) . . ?
C200 N33 Mo1 126.0(8) . . ?
Mo2 N33 Mo1 7.05(17) . . ?
C200 N7 N32 103.6(11) . . ?
 
_refine_diff_density_max    0.586
_refine_diff_density_min   -0.482
_refine_diff_density_rms    0.080

_shelx_res_file
;
TITL a_a.res in P2(1)/n
    FP_21_001.res
    created by SHELXL-2018/3 at 09:37:16 on 22-Oct-2024
CELL  0.71073   9.5045  11.0668  15.6878   90.000   98.967   90.000
ZERR    4.000   0.0004   0.0005   0.0008    0.000    0.003    0.000
LATT 1
SYMM 1/2-X, 1/2+Y, 1/2-Z
SFAC C  H  N  O  Mo
UNIT 48 32 40 20 4
LIST 4 ! automatically inserted. Change 6 to 4 for CHECKCIF!!
REM Old TITL a in P2(1)/n
REM SHELXT solution in P2(1)/n: R1 0.256, Rweak 0.057, Alpha 0.093
REM <I/s>   0.474 for  175 systematic absences,  Orientation as input
REM Formula found by SHELXT:  C22 N4 O2 Mo
L.S. 10
ACTA
BOND $H
HTAB
FMAP 2
PLAN 5
TEMP -123.130
WGHT    0.014000    4.453100
FVAR       0.31953   0.58956   0.63387
MO1   5    0.181955    0.640750    0.626030   -21.00000    0.03072    0.03334 =
         0.03613    0.00532    0.00369   -0.00909
MO2   5    0.154126    0.671441    0.636868    21.00000    0.02919    0.02736 =
         0.02055    0.00199    0.00354   -0.00688

C7    1    0.508716    0.860491    0.582001    11.00000    0.02572    0.04572 =
         0.02788    0.01336    0.00244    0.00837
AFIX  43
H7    2    0.557822    0.790867    0.566860    11.00000   -1.20000
AFIX   0
C8    1    0.581144    0.965648    0.602284    11.00000    0.02028    0.05392 =
         0.02892    0.01325   -0.00208   -0.00480
AFIX  43
H8    2    0.680778    0.969254    0.601428    11.00000   -1.20000
AFIX   0
C9    1    0.509721    1.066553    0.623997    11.00000    0.03462    0.04248 =
         0.02876    0.00178    0.00000   -0.01593
AFIX  43
H9    2    0.559242    1.140425    0.637226    11.00000   -1.20000
AFIX   0
C10   1    0.365288    1.059214    0.626337    11.00000    0.03108    0.03588 =
         0.02770   -0.00680    0.00303   -0.00560
AFIX  43
H10   2    0.315306    1.128199    0.641719    11.00000   -1.20000
AFIX   0
C11   1    0.293308    0.952123    0.606431    11.00000    0.02310    0.03802 =
         0.01818    0.00117    0.00441   -0.00491
N6    3    0.366563    0.855442    0.583473    11.00000    0.02656    0.02984 =
         0.01887    0.00490    0.00269   -0.00421
PART 0

O5    4    0.298260    0.752718    0.557063    11.00000    0.04580    0.02989 =
         0.03027    0.00107    0.00242   -0.01084
O6    4    0.057898    0.635829    0.508373    11.00000    0.02800    0.02847 =
         0.03187   -0.00343    0.00288   -0.00038
PART 1
O1    4    0.038353    0.581774    0.669443    10.50000    0.04782
O2    4    0.055020    0.541764    0.677205    10.50000    0.04430
O11   4   -0.021238    0.655760    0.682587    10.50000    0.03858
PART 2
O3    4    0.350791    0.590706    0.704417    10.25000    0.03214
O12   4    0.329729    0.624645    0.722521    10.25000    0.03613
O4    4    0.287883    0.699899    0.722013    10.50000    0.02967
O10   4    0.268110    0.729889    0.728761    10.50000    0.03999
PART 3 21.00
N1    3    0.264041    0.515777    0.602356    21.00000    0.02982
N2    3    0.332598    0.432016    0.656193    21.00000    0.04642
N3    3    0.383811    0.350486    0.606593    21.00000    0.05985
N4    3    0.358062    0.377454    0.519773    21.00000    0.04563
C6    1    0.279576    0.480097    0.522431    21.00000    0.02437
C105  1    0.141261    0.694175    0.303064    21.00000    0.04432
AFIX  43
H105  2    0.107805    0.743941    0.254808    21.00000   -1.20000
AFIX   0
C104  1    0.075043    0.698321    0.376410    21.00000    0.03772
AFIX  43
H104  2   -0.002018    0.752243    0.378796    21.00000   -1.20000
AFIX   0
C3    1    0.254255    0.618508    0.300658    21.00000    0.03557
AFIX  43
H3    2    0.303036    0.617726    0.252212    21.00000   -1.20000
AFIX   0
C4    1    0.296411    0.542324    0.371058    21.00000    0.03552
AFIX  43
H4    2    0.370469    0.485462    0.368363    21.00000   -1.20000
AFIX   0
C5    1    0.233506    0.547615    0.443953    21.00000    0.02567
N5    3    0.120507    0.626208    0.443108    21.00000    0.02538
PART 4 -21.00
N20   3    0.269324    0.492358    0.567356   -21.00000    0.03346
C100  1    0.280581    0.485487    0.481661   -21.00000    0.03038
N21   3    0.356921    0.385543    0.469038   -21.00000    0.05531
N22   3    0.342713    0.396147    0.613372   -21.00000    0.06185
N23   3    0.382494    0.342034    0.554829   -21.00000    0.05909
C101  1    0.225549    0.570906    0.415980   -21.00000    0.02549
C102  1    0.284797    0.581906    0.339047   -21.00000    0.02540
AFIX  43
H102  2    0.357828    0.529660    0.325979   -21.00000   -1.20000
AFIX   0
C103  1    0.228595    0.675027    0.283360   -21.00000    0.03530
AFIX  43
H103  2    0.269265    0.688540    0.232576   -21.00000   -1.20000
AFIX   0
C2    1    0.121311    0.745544    0.297798   -21.00000    0.03886
AFIX  43
H2    2    0.083680    0.805625    0.257318   -21.00000   -1.20000
AFIX   0
C1    1    0.067253    0.728987    0.372193   -21.00000    0.02849
AFIX  43
H1    2   -0.010995    0.776498    0.383538   -21.00000   -1.20000
AFIX   0
N24   3    0.123469    0.646529    0.429177   -21.00000    0.02374

PART 5 21.00
C12   1    0.136430    0.950222    0.606501    21.00000    0.02127
N8    3   -0.077178    0.997502    0.606961    21.00000    0.03412
N9    3   -0.069280    0.883787    0.621059    21.00000    0.03109
N10   3    0.068545    0.850666    0.620017    21.00000    0.02057
N30   3    0.053024    1.046066    0.598162    21.00000    0.03257
PART 6 -21.00
C200  1    0.149720    0.922300    0.611543   -21.00000    0.02477
N31   3   -0.053135    0.839384    0.630596   -21.00000    0.03882
N32   3   -0.067126    0.953582    0.624985   -21.00000    0.04557
N33   3    0.085147    0.811737    0.624577   -21.00000    0.02672
N7    3    0.054355    1.012091    0.611394   -21.00000    0.03313

HKLF 4


REM  a_a.res in P2(1)/n
REM wR2 = 0.0927, GooF = S = 1.034, Restrained GooF = 1.034 for all data
REM R1 = 0.0432 for 2436 Fo > 4sig(Fo) and 0.0579 for all 2990 data
REM 249 parameters refined using 0 restraints

END

WGHT      0.0140      4.4526

REM Instructions for potential hydrogen bonds
EQIV $1 -x+1, -y+1, -z+1
HTAB C7 N4_$1
HTAB C7 N21_$1
HTAB C7 N23_$1
EQIV $2 x+1, y, z
HTAB C8 N8_$2
HTAB C8 N9_$2
HTAB C8 N32_$2
EQIV $3 -x+1/2, y+1/2, -z+3/2
HTAB C10 O4_$3
HTAB C10 O10_$3
EQIV $4 x, y+1, z
HTAB C10 N3_$4

REM Highest difference peak  0.586,  deepest hole -0.482,  1-sigma level  0.080
Q1    1   0.3375  0.3967  0.5604  11.00000  0.05    0.59
Q2    1  -0.0619  1.0164  0.6410  11.00000  0.05    0.49
Q3    1  -0.0494  0.8953  0.6556  11.00000  0.05    0.42
Q4    1   0.0553  0.5685  0.6328  11.00000  0.05    0.42
Q5    1   0.4192  0.3216  0.5182  11.00000  0.05    0.39
;
_shelx_res_checksum   31973

_shelx_hkl_file
;
  -1   0   0    1.20    0.60
  -1   0   0    2.30    0.50
  -1   0   0    0.80    0.30
   1   0   0    0.70    0.40
  -2   0   0  584.74   30.20
   2   0   0  576.14   30.20
  -2   0   0  594.74   30.40
   3   0   0    1.70    1.30
  -3   0   0    0.80    1.40
  -3   0   0   -1.40    1.40
   4   0   0  342.17   18.30
  -4   0   0  332.37   18.40
  -4   0   0  350.76   18.80
   5   0   0    0.10    2.00
  -5   0   0   -1.20    2.40
  -5   0   0    3.00    2.40
   6   0   0  155.68    9.80
  -6   0   0  166.58   10.40
  -6   0   0  168.78   10.70
  -7   0   0   -2.50    3.10
   7   0   0    1.50    2.40
  -7   0   0    0.70    3.40
  -8   0   0   42.00    6.10
  -8   0   0   44.10    6.80
   8   0   0   46.80    5.60
  -9   0   0   -4.40    3.70
  -9   0   0   -0.60    4.70
 -10   0   0   90.99    9.00
 -11   0   0    2.50    4.20
   0  -1   0    0.00    0.40
   1   1   0  319.17   16.20
  -1   1   0  297.27   15.90
  -1   1   0  309.97   16.00
   1  -1   0  292.57   15.90
  -1  -1   0  311.37   16.10
  -1  -1   0  314.17   16.10
   1  -1   0  321.57   16.20
  -2   1   0 3114.79  159.18
   2   1   0 3254.67  159.48
  -2   1   0 3075.49  159.48
   2  -1   0 2859.51  159.08
  -2  -1   0 3161.78  159.48
  -2  -1   0 3279.07  159.48
   3   1   0   -0.30    1.50
  -3   1   0    2.00    1.50
  -3   1   0    1.80    1.30
   3  -1   0    0.20    1.00
  -3  -1   0    4.90    1.60
  -3  -1   0    3.60    1.50
   4   1   0   29.30    3.90
  -4   1   0   28.20    3.70
  -4   1   0   30.20    3.20
   4  -1   0   27.50    2.90
  -4  -1   0   29.40    3.70
  -4  -1   0   30.30    3.70
  -5   1   0   92.99    6.90
   5   1   0   87.59    6.50
  -5   1   0   97.39    6.50
   5  -1   0   94.59    6.00
  -5  -1   0   84.59    6.70
  -5  -1   0   92.59    6.60
  -6   1   0  155.48   10.20
  -6   1   0  146.69    9.60
   6   1   0  156.38    9.90
   6  -1   0  144.19    9.20
  -6  -1   0  162.18   10.10
  -6  -1   0  162.38   10.10
  -7   1   0  109.79    8.00
   7   1   0  107.29    8.10
  -7   1   0   98.19    8.20
   7  -1   0   96.09    7.00
  -7  -1   0   94.29    8.00
  -7  -1   0   98.19    8.00
  -8   1   0  165.28   12.30
  -8   1   0  144.89   12.00
   8   1   0  192.58   11.70
  -8  -1   0  189.08   12.70
  -8  -1   0  186.28   12.30
  -9   1   0    9.80    4.90
  -9  -1   0   -3.60    4.70
  -9  -1   0    5.50    3.80
 -10   1   0   33.40    5.90
 -10  -1   0   38.40    7.40
 -10  -1   0   31.20    5.60
 -11   1   0   10.00    4.90
 -11  -1   0    8.80    4.10
   0  -2   0  102.39    5.90
   1   2   0 2215.98  112.09
  -1   2   0 2199.98  111.89
  -1   2   0 2153.08  111.69
  -1  -2   0 2171.28  111.79
  -1  -2   0 2215.68  111.89
   1  -2   0 2184.48  111.99
  -2   2   0   16.60    2.10
  -2   2   0   12.80    1.60
   2   2   0   19.80    2.30
   2  -2   0   14.40    1.70
   2  -2   0   13.80    2.10
  -2  -2   0   20.90    2.70
  -3   2   0    3.50    1.70
  -3   2   0    2.30    1.30
   3   2   0    4.70    2.20
  -3  -2   0    4.70    1.70
  -3  -2   0    2.90    1.80
   3  -2   0    1.40    1.00
  -4   2   0  189.18   11.30
   4   2   0  196.68   11.30
  -4   2   0  193.98   10.80
   4  -2   0  170.28   10.50
  -4  -2   0  206.28   11.30
  -4  -2   0  192.98   11.40
   5   2   0    0.90    2.40
  -5   2   0   -1.10    2.60
  -5   2   0    3.30    2.10
  -5  -2   0    1.90    2.00
   5  -2   0   -1.10    1.50
  -5  -2   0   -0.70    2.30
  -6   2   0  114.99    8.60
  -6   2   0  124.79    9.20
  -6  -2   0  151.48    9.40
  -6  -2   0  143.39    9.00
   7   2   0  214.98   13.40
  -7   2   0  224.48   13.10
  -7   2   0  218.48   13.50
  -7  -2   0  195.58   13.40
  -7  -2   0  201.68   13.40
   8   2   0   -0.70    3.80
  -8   2   0    0.40    4.10
  -8   2   0    3.00    4.10
  -8  -2   0   -3.30    3.80
  -8  -2   0    0.10    3.20
  -9   2   0   -0.20    3.70
   9   2   0   -2.80    4.50
  -9  -2   0    3.10    3.50
  -9  -2   0    1.10    5.40
 -10   2   0   -7.20    4.40
 -10  -2   0   -3.70    4.10
 -10  -2   0    3.00    5.70
 -11   2   0   30.30    6.20
 -11  -2   0   35.20    6.00
   0  -3   0    5.40    1.50
  -1   3   0 1022.20   53.19
   1   3   0 1076.99   53.49
  -1   3   0 1000.60   53.09
  -1  -3   0 1041.60   53.19
   1  -3   0 1020.30   53.39
  -2   3   0  399.86   20.10
  -2   3   0  407.46   20.50
   2   3   0  367.86   20.90
  -2  -3   0  353.76   20.40
  -2  -3   0  373.86   20.70
   2  -3   0  407.76   20.80
   3   3   0  743.03   40.40
  -3   3   0  794.12   40.30
  -3   3   0  781.02   39.70
   3  -3   0  746.13   40.30
  -3  -3   0  789.72   40.40
  -3  -3   0  796.12   40.40
   3  -3   0  734.23   39.70
   4   3   0  183.88   11.70
  -4   3   0  201.68   10.70
  -4   3   0  205.28   11.50
   4  -3   0  195.28   10.60
  -4  -3   0  168.08   11.30
  -4  -3   0  185.18   11.60
   5   3   0  185.68   11.70
  -5   3   0  183.98   10.60
  -5   3   0  197.88   11.60
  -5  -3   0  182.18   11.50
   5  -3   0  177.18   10.50
  -5  -3   0  185.58   11.40
  -6   3   0   15.00    3.00
   6   3   0   14.70    3.60
  -6   3   0   16.20    3.70
  -6  -3   0   14.20    3.20
   6  -3   0   16.40    2.50
  -6  -3   0   14.30    3.60
  -7   3   0  122.09    9.90
   7   3   0  141.59   10.20
  -7  -3   0  150.78   10.10
  -7  -3   0  147.49   10.60
  -8   3   0    0.60    3.70
   8   3   0    0.50    4.60
  -8  -3   0    3.20    3.40
  -8  -3   0   -0.50    4.30
  -9   3   0   70.39    8.20
   9   3   0   84.39    9.20
  -9  -3   0   75.79    8.10
  -9  -3   0   81.89    9.70
 -10   3   0    0.80    3.90
 -10  -3   0   -3.50    3.60
 -10  -3   0   -0.30    5.60
 -11   3   0   -6.20    4.10
   0   4   0 1097.39   56.69
   0  -4   0 1086.09   56.69
  -1   4   0  411.86   22.60
   1   4   0  432.66   23.00
  -1   4   0  409.26   22.50
  -1  -4   0  450.35   22.70
   1  -4   0  420.16   22.90
  -2   4   0   61.59    5.30
   2   4   0   79.09    6.00
   2  -4   0   64.29    5.60
  -2  -4   0   83.69    5.40
  -2  -4   0   78.09    5.30
  -3   4   0   86.39    5.80
  -3   4   0   81.79    5.00
   3   4   0   76.29    6.60
   3  -4   0   85.79    6.10
  -3  -4   0   77.39    6.20
  -3  -4   0   73.49    5.60
  -4   4   0  380.36   20.80
   4   4   0  385.26   21.20
  -4   4   0  348.17   20.00
   4  -4   0  373.86   20.20
   4  -4   0  389.86   21.20
  -4  -4   0  404.06   20.60
  -4  -4   0  380.26   21.00
  -4  -4   0  379.16   21.10
  -5   4   0  553.24   29.40
   5   4   0  555.14   30.30
  -5   4   0  565.24   30.30
  -5  -4   0  566.64   30.30
  -5  -4   0  582.24   30.30
   5  -4   0  525.15   29.20
   6   4   0  415.76   23.40
  -6   4   0  444.96   23.10
  -6  -4   0  396.46   23.30
  -6  -4   0  375.66   22.90
   7   4   0  113.59    9.20
  -7   4   0  117.99    9.30
  -7  -4   0  110.69    9.70
  -7  -4   0  115.49    9.00
  -8   4   0    9.40    4.20
   8   4   0   -6.00    4.10
  -8  -4   0    3.90    3.50
  -8  -4   0    2.80    4.50
   9   4   0   16.70    6.40
  -9   4   0   12.40    4.40
  -9  -4   0   25.60    6.70
  -9  -4   0   15.60    4.60
 -10   4   0    3.30    4.40
  10   4   0    9.10    8.80
 -10  -4   0    9.10    7.20
 -10  -4   0    4.80    4.30
   0   5   0    6.20    2.80
   0  -5   0    1.60    2.40
  -1   5   0    3.20    1.90
  -1   5   0    5.70    2.20
   1   5   0    8.80    3.40
   1  -5   0    5.60    2.40
  -1  -5   0    5.30    2.10
   2   5   0  628.74   34.30
  -2   5   0  605.94   33.40
  -2   5   0  640.84   33.80
   2  -5   0  650.93   34.30
  -2  -5   0  670.03   33.90
  -3   5   0  190.88   11.50
  -3   5   0  181.58   10.80
   3   5   0  213.28   12.40
   3  -5   0  182.18   11.70
  -3  -5   0  205.08   11.30
  -4   5   0  394.96   20.80
   4   5   0  380.36   22.10
  -4   5   0  399.86   21.50
  -4  -5   0  369.16   21.20
  -4  -5   0  392.96   21.90
   4  -5   0  408.16   21.90
  -5   5   0   46.70    4.40
   5   5   0   36.50    5.30
  -5   5   0   48.50    4.80
   5  -5   0   43.10    3.50
   5  -5   0   47.20    5.00
  -5  -5   0   34.60    4.10
  -5  -5   0   41.70    4.90
  -6   5   0   60.39    6.30
   6   5   0   62.59    7.20
  -6  -5   0   52.49    5.00
  -6  -5   0   61.09    6.30
  -7   5   0  149.79   10.80
   7   5   0  138.19   11.20
  -7  -5   0  138.19   10.40
  -8   5   0   25.60    5.10
   8   5   0   28.40    6.90
  -8  -5   0   26.70    5.10
  -9   5   0   33.50    5.60
   9   5   0   46.50    8.30
  -9  -5   0   58.39    7.30
  10   5   0   25.40    7.80
 -10   5   0   34.20    5.90
 -10  -5   0   33.80    5.90
   0   6   0  781.82   41.10
   0   6   0  775.42   40.70
   0  -6   0  751.52   40.80
  -1   6   0    3.50    2.40
  -1   6   0    3.70    1.80
   1   6   0    4.70    3.60
   1  -6   0    7.30    2.60
  -1  -6   0    4.20    2.10
  -2   6   0    1.20    1.90
  -2   6   0    2.90    2.00
   2   6   0    1.00    3.40
  -2  -6   0    1.20    2.00
   2  -6   0    1.10    2.60
   3   6   0   70.39    7.30
  -3   6   0   84.29    6.00
  -3   6   0   83.99    5.50
  -3  -6   0   77.49    6.60
  -3  -6   0   80.09    6.20
   3  -6   0   84.39    6.60
  -4   6   0  136.59    9.00
   4   6   0  172.18   11.00
  -4   6   0  143.69    9.70
   4  -6   0  150.88   10.30
  -4  -6   0  164.88    9.60
  -4  -6   0  169.28   10.30
   5   6   0    0.10    4.30
  -5   6   0    3.20    2.90
   5  -6   0   -1.20    2.60
  -5  -6   0    3.60    2.20
  -5  -6   0    0.90    2.80
   6   6   0   40.10    6.20
  -6   6   0   38.20    6.10
  -6  -6   0   47.60    4.70
  -6  -6   0   53.89    6.50
  -7   6   0   57.09    6.90
   7   6   0   51.09    7.60
  -7  -6   0   47.10    6.10
   8   6   0    5.10    5.70
  -8   6   0    3.30    4.20
  -8  -6   0    2.70    3.60
  -9   6   0   26.60    5.00
   9   6   0   27.70    7.50
  -9  -6   0   28.00    5.40
  10   6   0   22.00    8.90
 -10   6   0   23.90    5.70
 -10  -6   0   37.60    6.10
   0   7   0    7.70    3.90
   0   7   0    6.20    2.60
   0   7   0    9.10    2.30
   0  -7   0    6.20    2.80
  -1   7   0   25.20    3.50
  -1   7   0   29.60    4.50
  -1   7   0   24.30    3.70
   1  -7   0   21.70    3.60
  -2   7   0  232.18   14.00
   2   7   0  247.98   15.10
  -2   7   0  234.38   13.90
  -2  -7   0  258.07   14.40
   2  -7   0  242.28   14.80
   3   7   0  211.88   14.20
  -3   7   0  216.38   12.80
  -3   7   0  223.38   12.50
   3  -7   0  212.78   13.50
  -3  -7   0  219.58   13.20
  -4   7   0   76.29    6.40
  -4   7   0   68.29    6.00
   4   7   0   77.19    8.00
   4  -7   0   75.39    6.90
  -4  -7   0   89.69    7.20
  -4  -7   0   73.09    6.30
   5   7   0   60.39    7.90
  -5   7   0   62.49    5.70
  -5  -7   0   55.69    6.50
  -5  -7   0   57.49    5.50
  -6   7   0   41.60    6.00
   6   7   0   51.09    7.30
  -6  -7   0   54.99    6.40
   7   7   0   45.40    7.60
  -7   7   0   48.70    6.90
  -7  -7   0   47.60    6.40
   8   7   0   11.80    6.30
  -8   7   0   10.00    4.90
  -8  -7   0   13.00    4.30
  -9   7   0   29.50    5.50
   9   7   0   30.80    8.30
  -9  -7   0   31.20    5.80
   0   8   0    8.10    3.70
   0   8   0    9.60    2.40
   0   8   0   11.60    2.90
   0  -8   0    6.70    2.70
  -1   8   0  111.69    7.80
   1   8   0   99.39    9.40
  -1   8   0  110.19    9.10
  -1   8   0  108.29    7.90
  -1  -8   0  110.59    8.40
   1  -8   0  114.29    8.60
   2   8   0    4.30    5.10
  -2   8   0   10.00    2.90
  -2   8   0   10.20    4.30
  -2   8   0    4.10    2.40
   2  -8   0    6.00    3.00
  -2  -8   0    3.40    2.40
  -3   8   0    6.00    3.00
  -3   8   0    7.90    2.70
   3   8   0    5.60    4.70
   3  -8   0    6.00    3.20
  -3  -8   0   11.80    3.20
   4   8   0   35.80    6.30
  -4   8   0   40.30    5.40
  -4  -8   0   35.10    4.70
   4  -8   0   28.00    4.50
  -5   8   0   84.29    7.50
   5   8   0   91.19    9.40
  -5  -8   0  103.19    8.50
   6   8   0   23.40    6.50
  -6   8   0   12.50    4.30
   6  -8   0   14.70    4.20
  -6  -8   0   19.20    4.70
  -7   8   0   72.19    7.30
   7   8   0   60.99    9.00
  -7  -8   0   67.59    7.40
   8   8   0   18.50    7.70
  -8   8   0   28.20    5.00
  -8  -8   0   26.10    5.40
  -9   8   0    0.40    4.00
   9   8   0   -1.50    7.20
  -9  -8   0   -3.70    3.50
   0   9   0    1.60    2.10
   0   9   0    3.60    4.30
   0   9   0    1.70    3.10
   0  -9   0   -1.60    2.60
   1   9   0  102.49   10.20
  -1   9   0  101.09    8.00
  -1   9   0  102.59    7.60
  -1   9   0   86.19    9.30
  -1  -9   0  116.09    8.20
   1  -9   0   92.79    8.40
  -2   9   0    3.70    4.50
  -2   9   0    4.70    3.00
   2   9   0   12.00    5.90
  -2   9   0    6.40    2.60
  -2  -9   0    9.20    3.10
   2  -9   0    9.30    3.80
  -3   9   0  187.48   16.00
  -3   9   0  186.08   11.60
   3   9   0  160.28   13.30
  -3  -9   0  171.58   11.60
   3  -9   0  175.28   12.30
  -4   9   0    1.90    3.20
   4   9   0    0.10    5.30
   4  -9   0    3.70    3.20
   5   9   0   27.90    6.90
  -5   9   0   43.60    5.90
   5  -9   0   35.50    5.60
  -6   9   0   21.00    4.80
   6   9   0   19.20    7.10
   6  -9   0   21.70    4.80
   7   9   0   37.10    8.30
  -7   9   0   33.70    5.60
  -7  -9   0   45.70    6.50
  -8   9   0    2.40    5.30
   8   9   0    2.80    7.30
  -8  -9   0    4.30    3.50
   0  10   0  350.26   20.00
   0  10   0  341.07   20.20
   0  10   0  313.07   21.10
   0 -10   0  343.87   20.30
  -1  10   0   18.10    4.00
   1  10   0   12.50    3.10
   1  10   0    5.70    5.30
  -1  10   0   16.10    3.40
   1  10   0    8.10    4.20
  -1  10   0   16.30    5.80
   1 -10   0   16.90    4.20
  -1 -10   0   16.60    3.80
  -2  10   0    2.50    5.10
  -2  10   0    4.30    2.70
   2  10   0   -5.10    6.40
  -2 -10   0   -1.10    2.80
   2 -10   0    6.10    3.50
  -3  10   0    8.00    3.60
   3  10   0    2.10    5.90
   3 -10   0    6.10    4.20
  -4  10   0    4.90    3.70
   4  10   0   10.60    6.50
   4 -10   0    6.60    3.50
   5  10   0   85.59   11.40
   5 -10   0  101.99    9.00
   6  10   0   28.50    8.00
   6 -10   0   40.80    6.20
   7  10   0   -0.30    7.40
   0  11   0    5.00    5.50
   0  11   0    0.00    4.20
   0 -11   0    0.50    3.40
   1  11   0   12.90    7.70
  -1  11   0   11.80    6.30
   1  11   0   16.00    4.90
   1 -11   0   16.20    4.50
  -1 -11   0   11.40    3.70
   2  11   0   33.60    7.90
   2 -11   0   35.50    5.50
   3  11   0   -5.70    6.60
   3 -11   0    4.00    3.70
   4  11   0   25.80    7.60
   4 -11   0   20.90    4.80
   5  11   0    9.40    7.50
   5 -11   0   14.70    4.00
   6  11   0    7.30    7.40
   6 -11   0    5.20    3.90
   0  12   0    8.00    7.10
   0 -12   0    4.50    3.30
  -1  12   0    6.80    6.30
   1  12   0   14.00    7.80
   1  12   0    0.10    5.10
   1 -12   0    8.00    3.60
   2  12   0    1.80    5.40
   2  12   0    1.00    6.70
   2 -12   0    3.00    3.80
   3  12   0    0.40    7.00
   3 -12   0   12.40    4.20
   4  12   0    8.20    7.30
   4 -12   0   13.60    4.40
   0  13   0    8.60    8.20
   1  13   0   12.70    7.40
   1 -13   0    8.30    3.40
   2  13   0    3.00    6.50
   2  13   0    5.60    7.40
   2 -13   0   -4.30    3.10
 -11   0  -1   15.60    4.80
 -10   0  -1    0.30    4.20
  -9   0  -1  384.66   23.90
  -9   0  -1  356.66   22.00
  -8   0  -1    0.60    3.50
   8   0   1   -1.50    3.10
  -8   0  -1   -0.20    3.60
  -7   0  -1  244.38   14.90
   7   0   1  233.58   14.30
  -7   0  -1  242.08   14.60
  -6   0  -1    2.30    2.50
   6   0   1    2.00    2.30
  -6   0  -1   -0.10    2.20
   5   0   1  221.88   12.70
  -5   0  -1  239.58   13.40
  -5   0  -1  208.38   12.70
  -4   0  -1    1.70    2.00
   4   0   1    0.60    1.60
  -4   0  -1   -0.40    1.80
   3   0   1  132.79    7.00
  -3   0  -1  130.89    7.40
   3   0   1  124.39    7.30
  -3   0  -1  125.49    7.60
  -2   0  -1    1.80    1.10
   2   0   1   -1.10    1.00
  -2   0  -1   -0.30    1.10
   1   0   1  619.34   32.00
  -1   0  -1  616.34   32.00
  -1   0  -1  618.74   31.90
   1   0   1  640.94   32.00
   0   0   1    0.00    0.30
   0   0   1    0.00    0.10
   0   0   1   -0.30    0.20
  -1   0   1 4833.62  244.68
  -1   0   1 4757.82  244.58
   2   0  -1    1.20    1.00
  -2   0   1    2.00    1.40
  -2   0   1    1.30    1.30
   3   0  -1    6.90    1.40
  -3   0   1   12.90    1.90
  -3   0   1   10.10    1.90
   4   0  -1   -0.10    1.70
  -4   0   1   -0.50    1.90
  -4   0   1   -1.70    1.60
  -5   0   1 1559.24   80.99
   5   0  -1 1556.14   80.29
  -5   0   1 1561.74   80.59
   6   0  -1    0.70    2.00
  -6   0   1    0.40    2.20
  -6   0   1   -0.30    2.50
   7   0  -1  143.79    9.30
  -7   0   1  149.49   10.10
  -7   0   1  143.29   10.10
  -8   0   1   -4.40    3.50
  -8   0   1   -4.60    4.00
  -9   0   1  186.58   13.60
  -9   0   1  191.08   13.30
 -10   0   1   -4.10    4.20
 -10   0   1    0.40    5.50
 -11   0   1    6.20    4.60
 -11   1  -1    4.10    4.40
 -11  -1  -1   -1.90    4.20
 -10   1  -1   -1.70    4.20
 -10  -1  -1    5.50    4.10
  -9   1  -1   92.69    9.40
  -9  -1  -1  132.59   10.70
  -9  -1  -1  104.89    9.50
   8   1   1    4.70    4.00
  -8   1  -1   14.70    4.30
  -8  -1  -1    8.90    4.60
  -8  -1  -1    5.00    3.80
  -7   1  -1  202.08   14.10
   7   1   1  249.38   13.90
  -7   1  -1  214.68   13.80
  -7  -1  -1  254.07   14.50
   7  -1   1  209.78   13.50
  -7  -1  -1  245.28   14.20
  -6   1  -1   12.90    2.90
   6   1   1   10.70    3.10
  -6  -1  -1   10.90    3.00
  -6  -1  -1    9.10    2.80
   6  -1   1   17.20    2.80
   5   1   1   23.80    3.30
  -5   1  -1   25.40    3.80
  -5   1  -1   28.20    4.30
  -5  -1  -1   29.80    3.80
   5  -1   1   30.50    3.30
  -5  -1  -1   27.10    3.30
   4   1   1   97.69    6.30
  -4   1  -1   90.09    5.70
  -4   1  -1   87.69    6.20
   4  -1   1   82.99    5.80
  -4  -1  -1   87.09    6.20
  -4  -1  -1   90.09    6.20
  -3   1  -1  112.39    6.70
   3   1   1  107.39    6.60
  -3   1  -1   99.49    6.00
  -3  -1  -1  105.49    6.50
  -3  -1  -1  107.09    6.50
   3  -1   1  103.69    6.10
   3  -1   1  103.69    6.20
  -2   1  -1 2253.67  114.79
   2   1   1 2246.88  114.89
  -2   1  -1 2219.28  114.49
   2  -1   1 2339.57  114.99
  -2  -1  -1 2255.77  114.99
  -2  -1  -1 2238.88  114.89
   2  -1   1 2254.87  114.69
   2  -1   1 2161.28  114.69
  -1   1  -1 3236.08  179.58
   1   1   1 3620.04  180.08
   1  -1   1 3502.45  179.48
  -1  -1  -1 3594.04  179.48
   1  -1   1 3612.44  179.48
   1  -1   1 3561.64  179.38
   0   1   1  511.15   27.70
   0   1   1  560.34   27.80
   0  -1  -1  552.24   27.60
   0  -1   1  542.35   27.60
   0  -1   1  531.75   27.80
  -1   1   1  594.14   31.00
  -1   1   1  625.14   31.10
  -1  -1   1  603.94   31.10
  -1  -1   1  590.04   31.00
   2   1  -1  857.81   44.80
  -2   1   1  894.71   44.70
  -2   1   1  870.81   44.80
  -2  -1   1  908.71   44.80
  -2  -1   1  878.41   44.80
   2  -1  -1  808.42   44.40
   3   1  -1  112.99    6.50
  -3   1   1  107.49    6.50
  -3   1   1  105.59    6.70
  -3  -1   1  116.39    6.60
   3  -1  -1   99.39    6.00
  -3  -1   1  108.79    6.50
   4   1  -1   57.49    4.70
  -4   1   1   61.29    4.50
  -4   1   1   69.49    5.40
  -4  -1   1   54.19    4.80
  -4  -1   1   56.99    4.80
   4  -1  -1   58.19    3.90
  -5   1   1  152.88   10.10
   5   1  -1  154.78    9.40
  -5   1   1  159.48    9.70
  -5  -1   1  161.58    9.90
   5  -1  -1  148.49    9.00
  -5  -1   1  171.28    9.90
  -6   1   1   79.69    6.20
   6   1  -1   63.29    6.00
  -6   1   1   83.59    6.40
  -6  -1   1   66.19    6.30
  -6  -1   1   65.79    6.30
   6  -1  -1   68.89    5.10
  -7   1   1    1.80    3.30
   7   1  -1   -2.70    3.20
  -7   1   1    0.60    3.10
  -7  -1   1   -1.90    2.60
  -7  -1   1    0.40    3.20
   7  -1  -1    0.30    2.10
  -8   1   1   17.90    4.40
   8   1  -1   17.40    4.50
  -8   1   1   16.00    4.30
  -8  -1   1   14.90    4.60
  -8  -1   1   11.60    4.10
  -9   1   1   83.99    8.80
  -9   1   1   86.59    9.20
  -9  -1   1   95.59    9.20
  -9  -1   1   84.69    8.70
 -10   1   1   39.80    6.30
 -10  -1   1   29.90    5.80
 -10  -1   1   28.40    6.60
 -11   1   1   20.60    5.50
 -11  -1   1   26.40    5.30
 -11   2  -1   -7.90    4.40
 -11  -2  -1    7.50    4.50
 -10   2  -1   38.20    5.90
 -10  -2  -1   27.60    6.40
 -10  -2  -1   20.30    5.30
   9   2   1    4.00    4.50
  -9   2  -1   10.40    4.70
  -9  -2  -1   -1.80    5.20
  -9  -2  -1    4.70    3.90
   8   2   1   15.10    4.10
  -8   2  -1   12.10    4.00
  -8  -2  -1    4.90    3.50
  -8  -2  -1    9.70    4.10
  -7   2  -1    5.40    3.30
   7   2   1    0.60    3.30
  -7   2  -1    2.70    3.20
  -7  -2  -1    3.90    3.00
   7  -2   1   10.10    2.60
  -7  -2  -1    3.30    3.70
   6   2   1  380.26   21.50
  -6   2  -1  400.56   21.70
  -6   2  -1  380.96   20.90
  -6  -2  -1  387.76   21.70
   6  -2   1  377.86   20.80
  -6  -2  -1  375.26   21.60
  -5   2  -1   69.19    6.40
   5   2   1   86.19    6.00
  -5   2  -1   72.29    5.60
  -5  -2  -1   93.69    6.70
   5  -2   1   66.79    5.30
  -5  -2  -1   87.59    6.20
  -4   2  -1  162.98    9.90
  -4   2  -1  144.49    9.00
   4   2   1  170.48    9.80
  -4  -2  -1  163.68    9.80
   4  -2   1  159.18    9.20
  -4  -2  -1  162.58    9.80
  -3   2  -1   23.60    3.10
  -3   2  -1   30.30    2.50
   3   2   1   36.70    3.60
   3  -2   1   28.80    3.20
  -3  -2  -1   33.10    3.50
  -3  -2  -1   39.10    3.30
   3  -2   1   28.90    2.80
  -2   2  -1 2163.28  108.19
   2   2   1 2152.08  108.79
  -2   2  -1 2108.69  108.59
   2  -2   1 2102.19  108.79
   2  -2   1 1929.01  108.49
  -2  -2  -1 2237.98  108.89
   2  -2   1 2171.98  108.69
  -1   2  -1    0.40    0.80
   1   2   1    2.80    1.50
  -1   2  -1    1.40    0.90
   1  -2   1   -0.80    1.10
   1  -2   1    1.50    1.40
  -1  -2  -1    2.80    1.00
   1  -2   1    0.20    1.20
  -1  -2  -1    1.70    1.30
   0   2   1   41.10    3.10
   0   2   1   38.40    3.00
   0  -2   1   35.70    2.90
   0  -2   1   36.00    2.90
   0  -2  -1   35.20    2.60
  -1   2   1  320.27   17.40
  -1   2   1  308.17   17.20
  -1   2   1  312.97   17.10
   1  -2  -1  305.57   17.30
  -1  -2   1  335.57   17.40
  -1  -2   1  346.47   17.30
  -1  -2   1  342.27   17.20
  -1  -2   1  360.76   17.20
  -2   2   1 3107.89  154.78
   2   2  -1 2971.00  154.88
  -2   2   1 3016.30  154.48
  -2  -2   1 3113.19  154.68
  -2  -2   1 3093.79  154.38
   2  -2  -1 3054.69  154.78
  -2  -2   1 2844.32  154.68
  -3   2   1  456.45   24.40
  -3   2   1  450.95   24.00
   3   2  -1  473.35   24.40
   3  -2  -1  428.56   23.70
  -3  -2   1  479.85   24.40
  -3  -2   1  465.75   24.40
   4   2  -1   68.69    5.40
  -4   2   1   74.39    5.60
  -4   2   1   71.89    4.90
   4  -2  -1   63.89    4.20
  -4  -2   1   62.99    5.50
  -4  -2   1   58.69    5.10
  -5   2   1    5.50    2.20
   5   2  -1    3.60    2.80
  -5   2   1    2.50    2.40
   5  -2  -1    1.90    1.40
  -5  -2   1    3.30    2.20
  -5  -2   1    1.90    2.40
  -6   2   1  456.45   24.40
  -6   2   1  460.65   23.80
   6   2  -1  438.46   23.90
  -6  -2   1  421.56   24.00
   6  -2  -1  418.76   23.10
  -6  -2   1  418.46   24.10
   7   2  -1   28.80    4.10
  -7  -2   1   22.20    4.10
  -7  -2   1   29.20    4.90
  -8   2   1  159.58   11.30
   8   2  -1  157.78   11.50
  -8   2   1  168.38   11.50
  -8  -2   1  148.39   11.30
  -8  -2   1  155.28   12.20
  -9   2   1    0.50    3.90
  -9  -2   1    4.90    4.70
  -9  -2   1    7.30    3.60
 -10   2   1    0.30    4.10
 -10  -2   1    1.10    6.20
 -10  -2   1   -0.30    3.90
 -11   2   1   -2.70    4.30
 -11  -2   1    3.80    4.30
 -11  -2   1    1.80    7.10
 -10   3  -1   -1.50    4.30
 -10  -3  -1    5.10    4.10
   9   3   1   -5.40    5.30
  -9   3  -1   -0.30    4.20
  -9  -3  -1   -0.70    3.30
  -9  -3  -1    0.90    4.90
  -8   3  -1  296.57   18.40
   8   3   1  292.87   18.10
  -8  -3  -1  287.57   17.90
  -8  -3  -1  280.67   18.40
   7   3   1    4.30    3.90
  -7   3  -1    3.40    3.50
  -7  -3  -1    2.20    3.70
  -7  -3  -1    5.20    3.20
  -6   3  -1  206.58   13.70
  -6   3  -1  217.38   13.30
   6   3   1  251.17   14.30
  -6  -3  -1  248.38   14.30
  -6  -3  -1  264.07   14.40
   6  -3   1  223.48   13.40
  -5   3  -1  108.89    7.20
   5   3   1   85.99    7.20
  -5  -3  -1   86.19    7.20
  -5  -3  -1   85.89    7.00
   5  -3   1   97.89    6.30
  -4   3  -1   42.10    4.50
   4   3   1   58.19    5.70
  -4   3  -1   42.60    3.60
  -4  -3  -1   56.39    5.10
   4  -3   1   39.60    3.90
   4  -3   1   38.90    4.60
  -3   3  -1  183.58    9.90
   3   3   1  176.08   11.10
  -3   3  -1  193.08   10.70
   3  -3   1  179.28   10.30
   3  -3   1  190.28   11.00
  -3  -3  -1  185.68   10.90
  -2   3  -1   81.69    5.20
  -2   3  -1   84.49    4.80
   2   3   1   83.79    5.70
  -2  -3  -1   95.69    5.70
   2  -3   1   80.39    5.80
   2  -3   1   73.19    5.20
  -2  -3  -1   93.29    5.30
  -1   3  -1  397.26   20.30
   1   3   1  366.66   20.60
  -1   3  -1  398.66   20.20
   1  -3   1  392.16   20.80
  -1  -3  -1  377.66   20.30
   0   3   1 1586.84   80.99
   0   3   1 1625.64   80.99
   0  -3  -1 1559.54   80.79
   0  -3   1 1532.45   81.09
  -1   3   1  493.75   26.50
  -1   3   1  491.75   26.50
  -1   3   1  493.65   26.70
  -1  -3   1  512.95   26.60
   1  -3  -1  509.55   26.70
  -1  -3   1  521.15   26.70
  -1  -3   1  525.35   26.50
  -2   3   1  161.78    9.80
  -2   3   1  177.78   10.30
   2   3  -1  190.08   10.60
  -2  -3   1  189.28   10.20
  -2  -3   1  185.98   10.10
  -2  -3   1  181.88   10.00
   2  -3  -1  162.58   10.10
   3   3  -1    2.70    2.80
  -3   3   1   -0.70    1.40
  -3   3   1    4.30    1.80
  -3  -3   1    0.30    1.60
   3  -3  -1    1.10    1.10
  -3  -3   1    1.10    2.00
   3  -3  -1    0.60    1.80
  -4   3   1 1829.92   94.49
  -4   3   1 1857.41   94.09
   4   3  -1 1886.21   94.59
  -4  -3   1 1818.22   94.49
   4  -3  -1 1841.22   93.69
  -4  -3   1 1763.22   94.49
   5   3  -1   15.50    3.90
  -5  -3   1   18.60    3.40
   5  -3  -1   26.80    2.70
  -5  -3   1   18.50    3.10
   6   3  -1  102.29    8.10
  -6   3   1   97.89    7.30
  -6   3   1  104.29    8.10
  -6  -3   1   92.19    7.80
  -6  -3   1  101.49    7.50
   7   3  -1   16.00    4.40
  -7   3   1   15.60    3.90
  -7   3   1   19.10    4.10
  -7  -3   1   19.40    3.90
  -7  -3   1   22.60    4.40
   8   3  -1   30.00    5.00
  -8   3   1   22.50    5.50
  -8  -3   1   30.60    5.40
  -8  -3   1   28.00    4.80
  -9   3   1    4.30    4.30
   9   3  -1   -0.30    5.10
  -9  -3   1   -0.60    3.80
  -9  -3   1    2.10    5.50
 -10   3   1   68.29    8.50
 -10  -3   1   87.99    8.70
 -10  -3   1   85.59   10.80
 -11   3   1   -2.50    4.20
 -11  -3   1    1.00    7.60
 -11  -3   1    0.40    4.20
  10   4   1   24.40    7.10
 -10   4  -1    9.10    4.70
 -10  -4  -1   19.20    5.00
   9   4   1    4.00    6.10
  -9   4  -1    8.40    4.60
  -8   4  -1   23.20    4.60
   8   4   1   25.00    6.00
  -8  -4  -1   17.00    4.50
  -7   4  -1  293.17   16.80
   7   4   1  266.87   16.80
  -7  -4  -1  257.87   16.70
  -6   4  -1    6.00    3.00
   6   4   1   -2.10    4.00
   6  -4   1    3.30    2.60
  -6  -4  -1   -0.60    2.60
  -5   4  -1  822.92   42.10
   5   4   1  786.42   42.40
   5  -4   1  810.62   42.30
  -5  -4  -1  751.62   42.30
   5  -4   1  794.02   41.40
  -4   4  -1  224.98   12.70
   4   4   1  253.37   14.10
  -4   4  -1  230.48   13.50
  -4  -4  -1  254.67   13.00
   4  -4   1  220.38   13.00
   4  -4   1  219.58   13.80
   3   4   1  598.84   32.30
  -3   4  -1  606.44   31.20
  -3   4  -1  593.84   31.80
   3  -4   1  604.64   31.70
   3  -4   1  593.54   32.30
  -3  -4  -1  612.04   31.60
  -3  -4  -1  610.44   32.20
   2   4   1    9.60    3.00
  -2  -4  -1    8.10    2.20
  -2  -4  -1    7.10    1.80
  -1   4  -1   17.60    2.10
  -1   4  -1   15.00    2.00
   1   4   1   11.50    2.80
   1  -4   1   11.30    2.40
   0   4   1  193.98   11.10
   0   4   1  184.68   11.00
   0  -4   1  195.88   11.10
   0  -4  -1  189.18   10.80
  -1   4   1  284.87   16.10
  -1   4   1  309.37   16.40
  -1   4   1  298.17   16.10
   1   4  -1  303.87   16.80
  -1  -4   1  291.37   16.30
   1  -4  -1  294.97   16.30
  -2   4   1 2113.09  109.99
   2   4  -1 2231.18  110.39
  -2   4   1 2067.99  109.59
  -2  -4   1 2186.28  109.99
  -2  -4   1 2115.39  109.99
  -2  -4   1 2142.89  109.89
   2  -4  -1 2127.49  110.09
   3   4  -1    7.30    3.30
  -3   4   1   10.10    1.90
  -3   4   1    8.70    2.50
  -3  -4   1    6.00    2.30
  -3  -4   1    7.80    2.30
   3  -4  -1    9.90    2.50
  -3  -4   1    8.30    2.90
  -4   4   1   27.20    4.10
   4   4  -1   31.00    4.40
  -4   4   1   30.90    3.60
  -4  -4   1   26.70    4.00
  -4  -4   1   31.60    4.80
  -4  -4   1   25.00    3.50
  -5   4   1   19.00    3.30
  -5   4   1   21.20    3.10
   5   4  -1   26.50    4.20
  -5  -4   1   31.20    4.20
   5  -4  -1   16.00    2.30
  -5  -4   1   31.10    4.00
  -6   4   1  575.54   32.70
  -6   4   1  592.94   32.10
   6   4  -1  597.24   32.70
  -6  -4   1  620.84   32.80
  -6  -4   1  603.44   32.80
  -7   4   1   -3.70    3.40
   7   4  -1    1.20    4.50
  -7   4   1    0.80    3.70
  -7  -4   1    4.90    3.10
  -7  -4   1    6.60    4.20
   8   4  -1  115.29    9.80
  -8   4   1   90.09    9.10
  -8  -4   1  116.59   10.40
  -8  -4   1  107.79    9.00
   9   4  -1   31.60    7.20
  -9   4   1   45.00    6.70
  -9  -4   1   42.90    6.50
  -9  -4   1   42.50    7.20
 -10   4   1    3.50    4.90
 -10  -4   1    4.50    5.90
 -10  -4   1   -1.20    3.90
  10   5   1   -0.20    6.30
 -10   5  -1    2.30    4.50
 -10  -5  -1    1.90    4.00
   9   5   1   41.40    8.00
  -9   5  -1   37.80    6.20
  -9  -5  -1   44.80    6.60
   8   5   1   11.80    5.90
  -8   5  -1    9.50    4.60
  -8  -5  -1    6.30    3.90
  -7   5  -1    9.60    4.20
   7   5   1    6.80    4.70
  -7  -5  -1   12.00    3.70
  -6   5  -1  144.39   10.40
   6   5   1  149.99   11.40
  -6  -5  -1  154.18   10.60
  -6  -5  -1  149.79    9.40
   5   5   1   21.40    4.50
  -5   5  -1   10.80    3.10
   5  -5   1   14.70    3.30
  -5  -5  -1   22.60    3.70
  -5  -5  -1   22.10    3.00
  -4   5  -1   28.00    3.10
  -4   5  -1   36.60    4.00
   4   5   1   36.60    4.80
   4  -5   1   33.90    4.30
   4  -5   1   34.70    3.50
  -4  -5  -1   28.40    4.40
  -4  -5  -1   28.90    3.30
   3   5   1    1.10    3.20
  -3   5  -1    0.00    1.80
  -3   5  -1    1.50    1.40
   3  -5   1    4.00    2.40
  -3  -5  -1    1.90    1.60
  -3  -5  -1    2.20    2.10
   2   5   1   76.59    6.70
  -2   5  -1   75.89    5.20
  -2   5  -1   69.79    5.20
   2  -5   1   72.39    6.20
  -2  -5  -1   77.59    5.40
   1   5   1  471.35   24.60
  -1   5  -1  434.86   23.80
  -1   5  -1  441.56   23.80
   1  -5   1  454.45   24.60
  -1  -5  -1  437.56   23.90
   0   5  -1   10.70    2.10
   0   5   1   12.50    2.60
   0   5   1    9.40    3.00
   0  -5   1   12.30    2.80
   0  -5  -1    9.70    2.30
   1   5  -1    4.20    3.00
  -1   5   1   -0.40    2.60
  -1   5   1    0.70    1.90
  -1   5   1    2.50    2.10
   1  -5  -1    0.30    1.90
  -1  -5   1    2.10    2.30
   2   5  -1   17.40    3.90
  -2   5   1   20.40    3.00
  -2   5   1   23.40    3.40
   2  -5  -1   21.80    3.40
  -2  -5   1   13.60    2.50
  -2  -5   1   14.30    3.00
  -3   5   1  858.01   44.50
  -3   5   1  820.92   43.90
   3   5  -1  863.31   45.00
   3  -5  -1  851.91   44.70
  -3  -5   1  852.41   44.50
  -3  -5   1  828.42   44.50
   4   5  -1   21.40    4.00
  -4   5   1   11.40    2.20
  -4   5   1   11.20    2.60
  -4  -5   1   20.40    3.00
  -4  -5   1   20.90    3.60
   4  -5  -1   11.00    2.70
  -5   5   1  292.37   16.60
   5   5  -1  281.47   17.10
  -5   5   1  276.37   15.70
  -5  -5   1  283.57   16.60
  -5  -5   1  295.27   16.30
  -5  -5   1  271.37   16.70
  -6   5   1   42.00    4.90
   6   5  -1   32.90    5.50
  -6   5   1   36.80    5.60
  -6  -5   1   27.00    4.20
  -6  -5   1   33.40    4.10
  -6  -5   1   27.80    4.90
   7   5  -1   70.39    8.30
  -7   5   1   78.89    7.10
  -7  -5   1   64.79    6.90
  -7  -5   1   62.59    8.10
  -8   5   1  109.49    9.70
   8   5  -1  143.59   11.00
  -8  -5   1  141.19   10.30
  -8  -5   1  124.09   11.20
   9   5  -1   25.00    6.40
  -9   5   1   30.40    5.60
  -9  -5   1   29.50    6.90
  -9  -5   1   26.60    5.30
 -10   5   1    9.90    5.10
  10   5  -1   14.60    7.70
 -10  -5   1   18.80    5.10
 -10  -5   1   10.50    7.10
  -9   6  -1   62.49    7.90
   9   6   1   83.59   10.20
  -9  -6  -1   82.09    8.40
  -8   6  -1   24.60    5.10
   8   6   1   22.20    6.50
  -8  -6  -1   21.20    4.90
   7   6   1    4.40    5.20
  -7   6  -1   -2.20    3.90
  -7  -6  -1    3.90    3.90
   6   6   1    6.10    5.20
  -6   6  -1   -2.30    3.40
  -6  -6  -1    6.20    3.30
   5   6   1  206.48   13.90
  -5   6  -1  216.68   13.10
   5  -6   1  201.48   13.40
  -5  -6  -1  217.88   12.50
  -5  -6  -1  214.08   13.50
   4   6   1   21.70    4.60
  -4   6  -1   20.40    2.70
  -4   6  -1   25.40    3.90
  -4  -6  -1   19.40    3.00
  -4  -6  -1   24.20    3.80
   4  -6   1   18.90    3.50
   3   6   1  218.48   12.90
  -3   6  -1  181.38   11.10
  -3   6  -1  194.58   11.80
   3  -6   1  192.28   12.40
  -3  -6  -1  218.88   11.80
  -2   6  -1   52.09    4.50
  -2   6  -1   50.59    4.30
   2   6   1   51.89    6.10
   2  -6   1   58.19    5.30
  -2  -6  -1   53.49    4.40
   1   6   1    8.20    3.40
  -1   6  -1   -0.90    1.60
  -1   6  -1    0.90    2.10
   1  -6   1   -2.40    2.20
   0   6   1    2.20    2.30
   0   6  -1    5.10    1.90
   0   6   1    1.60    3.20
   0  -6  -1    4.40    2.40
   0  -6   1    9.10    2.70
  -1   6   1  625.24   33.30
  -1   6   1  603.04   33.30
   1   6  -1  637.14   33.80
  -1   6   1  620.44   33.20
  -1  -6   1  636.54   33.60
   1  -6  -1  612.34   33.30
   2   6  -1  470.45   26.60
  -2   6   1  475.45   25.50
  -2   6   1  485.85   25.80
  -2   6   1  468.75   25.70
  -2  -6   1  474.45   25.90
   2  -6  -1  467.15   25.90
  -3   6   1  178.38   10.20
   3   6  -1  153.08   10.80
  -3   6   1  154.68    9.40
   3  -6  -1  154.58   10.10
  -3  -6   1  148.69    9.80
  -3  -6   1  154.78   10.00
   4   6  -1    6.60    4.10
  -4   6   1   11.40    2.30
  -4   6   1   13.80    3.10
   4  -6  -1   10.00    2.80
  -4  -6   1    3.20    2.40
  -4  -6   1    5.70    2.50
  -5   6   1   26.60    3.70
   5   6  -1   30.40    5.40
  -5   6   1   31.30    4.70
  -5  -6   1   32.00    4.10
  -5  -6   1   37.00    5.00
  -6   6   1   77.19    7.40
   6   6  -1   92.89    8.60
  -6  -6   1   78.49    6.60
  -6  -6   1   84.49    7.40
  -7   6   1   44.10    6.60
   7   6  -1   53.69    8.00
  -7  -6   1   62.49    7.20
  -7  -6   1   67.29    5.80
  -8   6   1   67.49    8.40
   8   6  -1   43.70    7.60
  -8  -6   1   59.79    7.20
  -9   6   1   54.29    7.30
   9   6  -1   44.90    8.20
  -9  -6   1   51.69    7.40
  10   6  -1   41.80    9.50
 -10   6   1   47.90    7.70
 -10  -6   1   49.80    7.60
  -9   7  -1   -3.70    4.30
   9   7   1   -0.60    6.50
  -9  -7  -1   -1.60    3.70
   8   7   1   19.40    6.90
  -8   7  -1   24.40    4.90
  -8  -7  -1   23.60    5.20
  -7   7  -1   88.19    8.60
   7   7   1  112.19   11.40
  -7  -7  -1  116.69    9.60
  -6   7  -1   14.10    4.10
   6   7   1   32.60    6.40
   6  -7   1   18.00    4.20
  -5   7  -1  109.79    8.30
   5   7   1  111.89    9.40
   5  -7   1  109.49    8.90
  -5  -7  -1  110.29    8.70
   4   7   1   43.50    6.20
  -4  -7  -1   40.00    5.20
   4  -7   1   58.39    5.60
  -4  -7  -1   39.00    4.50
  -3   7  -1   72.59    6.00
  -3   7  -1   70.99    5.50
   3   7   1   75.79    7.50
   3  -7   1   77.79    6.70
  -3  -7  -1   75.59    5.90
   2   7   1  306.27   19.60
  -2   7  -1  360.66   18.70
  -2   7  -1  339.17   18.70
  -2  -7  -1  335.27   18.90
   2  -7   1  343.97   19.60
  -1   7  -1  202.58   12.60
  -1   7  -1  217.18   12.70
   1   7   1  224.98   13.80
  -1  -7  -1  234.28   13.10
   1  -7   1  209.88   13.30
   0   7   1  270.87   15.40
   0   7   1  251.57   14.80
   0   7  -1  232.98   14.40
   0   7   1  264.17   14.80
   0   7  -1  241.18   15.40
   0  -7   1  233.38   14.80
   0  -7  -1  259.17   14.70
  -1   7   1   14.70    2.90
   1   7  -1   21.90    4.70
  -1   7   1   14.50    3.00
  -1   7   1   15.10    3.70
   1  -7  -1   15.40    3.20
  -1  -7   1   25.40    3.80
  -2   7   1    3.50    2.30
   2   7  -1    9.90    4.20
  -2   7   1    3.70    3.30
  -2   7   1    2.50    2.10
  -2  -7   1    5.60    2.60
   2  -7  -1    2.00    2.30
   3   7  -1  128.79    9.40
  -3   7   1  111.29    8.00
  -3   7   1  103.59    7.30
  -3   7   1  103.29    8.30
   3  -7  -1  103.69    8.00
   4   7  -1  190.98   13.50
  -4   7   1  199.78   11.70
  -4   7   1  209.88   12.60
  -4  -7   1  200.78   12.50
  -4  -7   1  197.88   12.50
   4  -7  -1  190.98   12.60
  -5   7   1   89.89    7.30
   5   7  -1   82.59    8.50
   5  -7  -1   84.49    7.30
  -5  -7   1   78.29    7.20
  -5  -7   1   73.19    6.30
   6   7  -1   52.59    7.40
  -6   7   1   64.49    6.50
  -6  -7   1   52.59    5.50
  -6  -7   1   56.89    6.60
   7   7  -1   35.00    7.00
  -7   7   1   51.49    7.10
  -7  -7   1   53.79    6.70
   8   7  -1   -2.90    6.50
  -8   7   1    7.00    4.50
  -8  -7   1    4.00    4.60
   9   7  -1   76.19   11.00
  -9   7   1   69.19    8.40
  -9  -7   1   87.99    8.70
  -8   8  -1    4.40    3.60
   8   8   1   -3.30    6.10
  -8  -8  -1   -3.40    3.40
   7   8   1   32.40    7.60
  -7   8  -1   25.10    4.80
  -7  -8  -1   46.00    6.70
   6   8   1   62.39    9.20
  -6   8  -1   67.09    7.20
   6  -8   1   82.89    7.90
  -6  -8  -1   75.69    7.70
  -5   8  -1   38.20    5.70
   5   8   1   39.90    6.80
   5  -8   1   40.70    6.20
  -4   8  -1  130.19    9.10
   4   8   1  123.89   11.20
   4  -8   1  149.79   10.50
   3   8   1  154.68   12.60
  -3   8  -1  182.48   11.20
   3  -8   1  194.38   12.30
  -3  -8  -1  187.58   11.50
  -2   8  -1   59.89    5.60
  -2   8  -1   56.09    5.20
   2   8   1   74.19    8.20
   2  -8   1   54.79    6.20
  -1   8  -1    5.40    2.30
   1   8   1    7.60    4.70
  -1   8  -1    6.60    2.90
   1  -8   1    7.90    3.10
  -1  -8  -1    9.50    2.90
   0   8   1   45.00    5.30
   0   8   1   49.10    5.80
   0   8  -1   70.99    6.00
   0   8   1   59.39    6.90
   0   8  -1   66.29    5.30
   0   8  -1   74.59    7.10
   0  -8   1   67.89    6.50
   0  -8  -1   54.69    5.50
  -1   8   1    5.90    2.90
  -1   8   1    6.70    3.70
   1   8  -1    7.20    4.70
  -1   8   1    9.90    2.70
   1  -8  -1    9.10    2.80
  -1  -8   1   12.20    3.20
   2   8  -1  228.08   16.10
  -2   8   1  252.77   14.60
  -2   8   1  244.58   15.20
  -2   8   1  244.78   14.70
   2  -8  -1  252.57   15.20
  -2  -8   1  244.28   15.10
  -3   8   1    0.90    2.80
   3   8  -1    5.60    5.00
  -3   8   1    2.60    2.40
  -3   8   1    6.00    4.10
   3  -8  -1   -3.10    2.80
  -3  -8   1    7.70    3.00
  -4   8   1   15.80    3.70
   4   8  -1    3.20    4.90
   4  -8  -1   15.10    3.80
  -4  -8   1    5.30    2.70
  -5   8   1   24.20    4.60
   5   8  -1   25.30    5.70
  -5  -8   1   20.50    3.90
  -5  -8   1   24.60    4.40
   5  -8  -1   23.90    4.40
  -6   8   1   54.29    7.40
   6   8  -1   68.89    9.60
  -6  -8   1   83.29    7.80
   7   8  -1   11.60    6.70
  -7   8   1    8.40    4.80
  -7  -8   1    8.90    4.20
  -8   8   1   50.09    7.10
   8   8  -1   53.19    9.60
  -8  -8   1   68.39    7.70
  -9   8   1   23.60    5.40
   9   8  -1   22.40    8.20
  -9  -8   1   21.90    5.00
   8   9   1   20.90    8.20
  -8  -9  -1   48.10    7.10
   7   9   1   -0.20    6.70
  -7  -9  -1    3.80    4.00
   6   9   1   36.40    8.00
   6  -9   1   45.20    6.70
   5   9   1    3.90    6.10
  -5   9  -1    7.30    4.10
   5  -9   1    6.30    4.20
   4   9   1   13.90    6.00
  -4   9  -1   15.40    3.50
   4  -9   1   25.60    5.00
  -3   9  -1   19.60    3.30
   3   9   1    4.50    5.40
   3  -9   1   19.50    4.60
  -2   9  -1  108.09    8.10
   2   9   1  113.09   10.30
  -2  -9  -1  120.69    8.50
   2  -9   1  114.69    9.40
   1   9   1   22.30    5.60
   1   9   1   24.70    4.70
  -1   9  -1   26.50    5.40
  -1   9  -1   23.50    4.00
  -1   9  -1   26.70    3.70
   1  -9   1   23.10    4.40
  -1  -9  -1   28.10    4.00
   0   9  -1   -2.60    2.90
   0   9   1    4.90    2.60
   0   9   1    4.00    3.30
   0   9  -1    1.50    5.10
   0   9  -1    3.40    2.20
   0   9   1    4.00    4.30
   0  -9   1    4.10    3.10
   0  -9  -1    1.70    2.90
   1   9  -1   41.90    7.40
  -1   9   1   66.69    5.90
  -1   9   1   59.29    7.50
  -1   9   1   65.99    6.40
   1  -9  -1   60.99    6.50
  -2   9   1   46.10    5.50
   2   9  -1   58.59    8.30
  -2   9   1   41.60    5.40
  -2   9   1   40.00    6.00
   2  -9  -1   44.80    5.60
  -3   9   1    5.60    3.10
  -3   9   1    0.20    3.00
   3   9  -1   -0.40    5.90
  -3  -9   1    3.30    2.60
   3  -9  -1    0.30    3.20
  -4   9   1  121.09    9.50
   4   9  -1  120.09   11.60
   4  -9  -1  121.79   10.20
  -4  -9   1  135.99    9.50
  -5   9   1   40.00    5.70
   5   9  -1   12.70    6.40
   5  -9  -1   27.50    5.20
  -6   9   1    5.90    3.80
   6   9  -1   -2.50    6.30
  -6  -9   1   -1.90    3.30
   7   9  -1   41.40    8.30
  -7   9   1   51.29    7.00
  -7  -9   1   46.00    6.80
   8   9  -1   24.10    8.20
  -8   9   1   16.10    5.00
  -8  -9   1   23.30    4.80
   7  10   1   16.20    8.00
   6  10   1    5.10    7.00
   6 -10   1    0.80    3.80
   5  10   1   33.70    8.10
   5 -10   1   58.49    7.20
   4  10   1   59.59    8.70
   4 -10   1   60.09    7.00
   3  10   1   27.40    6.50
   3 -10   1   19.40    4.70
   2  10   1    3.40    5.50
  -2  10  -1    1.70    5.20
   2 -10   1    2.70    3.80
   1  10   1   14.50    5.80
  -1  10  -1   24.00    6.20
   1  10   1   18.80    3.80
   1  10   1   20.10    5.00
  -1 -10  -1   15.20    3.70
   1 -10   1   32.90    5.00
   0  10  -1   27.80    6.90
   0  10   1   41.60    7.00
   0  10  -1   38.40    5.50
   0  10  -1   33.20    5.40
   0  10   1   42.90    5.50
   0  10   1   47.90    6.40
   0 -10   1   38.90    6.10
   0 -10  -1   52.09    6.00
   1  10  -1   67.39    6.30
  -1  10   1   54.39    7.40
   1  10  -1   62.09    8.80
  -1  10   1   65.59    7.40
  -1  10   1   68.59    6.50
   1 -10  -1   67.69    6.90
  -1 -10   1   72.49    7.00
   2  10  -1    8.80    5.90
  -2  10   1   12.90    4.20
  -2  10   1    7.00    3.10
  -2  10   1    5.80    5.30
  -2 -10   1    7.90    3.60
   2 -10  -1   11.60    3.60
   3  10  -1   -2.10    6.50
  -3  10   1    6.70    3.30
  -3 -10   1    3.00    2.90
   3 -10  -1    6.70    3.80
   4  10  -1   21.80    7.10
  -4  10   1    6.10    3.70
   4 -10  -1   10.10    4.30
   5  10  -1    6.60    6.70
  -5  10   1    3.30    3.70
   5 -10  -1   -0.20    3.50
  -6  10   1   52.39    6.50
   6  10  -1   44.70    8.80
   7  10  -1    7.00    7.50
  -7  10   1   10.60    4.70
   6  11   1   22.30    8.90
   6 -11   1   35.10    6.10
   5  11   1    2.10    6.70
   5 -11   1    0.80    4.00
   4  11   1   14.10    7.30
   4 -11   1   12.30    4.20
   3  11   1   25.20    7.50
   3 -11   1   36.60    6.20
   2  11   1    9.90    5.10
   2  11   1    0.90    6.00
  -2  11  -1    5.40    6.40
   2 -11   1    3.60    3.80
   1  11   1  207.98   14.50
   1  11   1  226.08   13.90
   1  11   1  186.88   14.80
  -1  11  -1  160.58   14.80
  -1 -11  -1  204.68   15.00
   1 -11   1  192.98   13.60
   0  11   1    7.10    4.50
   0  11  -1    5.90    6.10
   0  11   1    3.60    5.70
   0  11  -1    6.70    4.20
   0  11   1    0.00    2.90
   0 -11  -1    0.60    2.80
   0 -11   1    6.10    3.70
   1  11  -1    2.30    4.30
  -1  11   1    7.20    3.10
  -1  11   1   10.70    6.00
   1  11  -1    3.20    6.20
   1 -11  -1    1.10    3.40
  -1 -11   1    3.00    3.50
   2  11  -1   -0.90    6.40
  -2  11   1    1.50    2.80
  -2 -11   1    1.40    3.00
   2 -11  -1    2.00    3.40
   3  11  -1   25.00    7.50
  -3  11   1    9.60    4.00
   3 -11  -1    9.00    4.20
   4  11  -1   -5.00    6.50
   4 -11  -1   -0.70    3.40
   5  11  -1   14.70    8.00
   5 -11  -1   31.80    5.40
   6  11  -1   -3.00    7.70
   4  12   1    6.60    7.30
   4 -12   1    0.30    3.50
   3  12   1   19.30    6.50
   3  12   1   18.70    7.10
   3 -12   1   28.80    5.20
   2  12   1   10.40    5.50
   2  12   1    1.50    6.60
   2 -12   1    4.00    4.00
   1  12   1    3.70    4.70
  -1  12  -1   19.00    7.30
   1  12   1    3.70    6.30
   1 -12   1    5.50    3.70
   0  12  -1   -3.90    6.10
   0  12   1   -0.80    6.20
   0  12   1    2.10    4.60
   0 -12  -1   -6.00    3.10
   0 -12   1    2.80    3.50
   1  12  -1   21.40    5.90
   1  12  -1   17.80    7.70
   1 -12  -1   17.70    4.10
  -1 -12   1   20.10    4.40
   2  12  -1   -8.70    6.90
   2  12  -1    3.90    5.40
   2 -12  -1    4.30    3.40
   3  12  -1    2.30    7.20
   3 -12  -1    1.80    3.30
   4  12  -1    8.50    7.70
   4 -12  -1   12.90    4.20
   5  12  -1   20.60    8.40
   2  13   1   25.20    7.60
   2  13   1    8.80    7.80
   2 -13   1    3.80    3.20
   1  13   1    3.80    7.70
   1  13   1   -0.30    5.20
   1 -13   1    0.80    3.30
   0  13   1    1.80    7.80
   0  13  -1    0.10    7.50
   0 -13   1    4.70    3.20
   1  13  -1    3.20    8.30
   2  13  -1   -0.40    6.20
   2  13  -1   -5.10    7.10
   2 -13  -1   -3.50    2.70
 -11   0  -2   -4.20    3.60
 -10   0  -2   90.79    9.10
  -9   0  -2   -2.20    3.20
   8   0   2  293.07   17.40
  -8   0  -2  282.07   18.00
  -8   0  -2  294.87   17.60
   7   0   2    0.80    2.50
  -7   0  -2   -1.50    2.70
  -7   0  -2   -0.80    3.00
  -6   0  -2   75.59    6.40
  -6   0  -2   75.09    6.50
   6   0   2   81.29    6.20
  -5   0  -2   -2.40    2.10
  -5   0  -2   -1.10    1.90
   5   0   2    0.20    1.50
   5   0   2    1.30    2.00
   4   0   2   19.20    2.30
   4   0   2   18.40    2.80
  -4   0  -2   16.70    2.70
  -4   0  -2   20.00    2.70
   3   0   2   -0.90    1.30
  -3   0  -2   -0.10    1.30
  -3   0  -2    1.40    1.30
   2   0   2   17.40    2.10
  -2   0  -2   16.80    2.10
   2   0   2   17.10    1.80
   1   0   2    1.60    1.00
   1   0   2    0.20    0.80
  -1   0  -2    1.00    0.90
   0   0   2  588.84   29.00
   0   0   2  511.45   28.90
   0   0   2  591.94   28.90
  -1   0   2   -0.20    0.80
  -1   0   2    0.40    0.60
  -1   0   2    0.30    0.70
   2   0  -2  187.58   10.00
  -2   0   2  188.68   10.20
  -2   0   2  179.68   10.10
  -3   0   2    0.50    1.50
   3   0  -2    0.70    1.20
  -3   0   2    2.80    1.40
  -4   0   2  177.18   10.60
  -4   0   2  183.58   10.90
   4   0  -2  187.58   10.20
   5   0  -2    0.50    2.00
  -5   0   2   -2.10    2.40
  -5   0   2    0.20    2.20
   6   0  -2    1.10    2.10
  -6   0   2   -1.90    2.80
  -6   0   2    2.00    2.20
   7   0  -2   -3.40    2.40
  -7   0   2    3.20    3.40
  -7   0   2   -0.60    3.00
  -8   0   2  282.47   18.00
  -8   0   2  315.97   18.40
  -9   0   2   -1.80    5.20
  -9   0   2   12.20    4.50
 -10   0   2   80.39    8.50
 -10   0   2   70.09    9.90
 -11   0   2    3.90    4.30
 -11   1  -2   28.70    6.20
 -11  -1  -2   46.50    6.80
 -10   1  -2    9.90    4.30
 -10  -1  -2   10.70    4.60
  -9   1  -2   12.80    4.80
   9   1   2   11.50    4.80
  -9  -1  -2   11.40    4.20
  -9  -1  -2   10.60    5.50
  -8   1  -2   74.39    7.80
   8   1   2   89.49    8.20
  -8  -1  -2   84.09    8.20
   8  -1   2   66.19    7.00
  -8  -1  -2   80.89    7.40
   7   1   2  107.49    9.20
  -7   1  -2  135.49    8.90
  -7   1  -2  139.79    9.40
  -7  -1  -2  113.39    9.30
   7  -1   2  150.78    8.90
  -7  -1  -2  108.49    9.00
  -6   1  -2  429.36   24.20
  -6   1  -2  412.76   23.40
   6   1   2  454.55   23.90
   6  -1   2  400.06   23.60
  -6  -1  -2  460.15   24.20
  -6  -1  -2  444.36   23.80
  -5   1  -2    5.20    2.00
   5   1   2   -0.90    2.20
  -5   1  -2    8.60    2.40
   5  -1   2    6.50    2.10
  -5  -1  -2    1.70    2.00
  -5  -1  -2    3.90    2.30
  -4   1  -2    3.20    2.00
   4   1   2    6.40    2.40
  -4   1  -2    2.50    1.70
   4  -1   2    4.50    1.80
  -4  -1  -2    6.30    2.30
  -4  -1  -2    7.10    2.10
   4  -1   2    2.80    1.80
  -3   1  -2   57.89    4.00
  -3   1  -2   60.29    4.30
   3   1   2   71.59    4.50
   3  -1   2   59.89    4.40
   3  -1   2   59.19    4.10
  -3  -1  -2   71.99    4.50
   3  -1   2   58.29    4.20
   2   1   2   15.40    2.20
  -2   1  -2   17.00    2.00
  -2   1  -2   17.80    1.60
   2  -1   2   13.40    1.80
  -2  -1  -2   14.30    2.20
   2  -1   2   15.30    2.00
   1   1   2  121.19    7.40
  -1   1  -2  147.29    7.20
   1  -1   2  143.99    7.40
  -1  -1  -2  115.69    7.40
   1  -1   2  135.59    7.50
   0   1   2 2492.95  124.49
   0   1   2 2450.25  124.59
   0  -1   2 2387.56  124.69
   0  -1   2 2467.15  125.19
   0  -1   2 2409.06  124.69
  -1   1   2   99.69    5.60
  -1   1   2  108.39    6.00
  -1   1   2  114.39    6.20
  -1  -1   2  110.09    5.80
  -1  -1   2  103.19    6.00
  -2   1   2  265.87   14.00
  -2   1   2  260.47   14.10
  -2  -1   2  263.07   14.10
  -2  -1   2  263.97   14.20
  -3   1   2   84.29    5.30
  -3   1   2   78.89    5.10
   3   1  -2   83.49    5.20
   3  -1  -2   71.29    4.40
  -3  -1   2   82.79    5.20
  -3  -1   2   81.99    5.20
  -4   1   2  201.38   11.40
  -4   1   2  188.28   11.50
   4   1  -2  198.28   11.20
   4  -1  -2  186.48   10.60
  -4  -1   2  199.38   11.50
  -4  -1   2  208.48   11.70
   5   1  -2    8.80    2.60
  -5   1   2   16.90    3.00
  -5  -1   2    3.40    2.50
  -5  -1   2    6.60    2.80
   6   1  -2  257.87   14.30
  -6   1   2  252.67   15.00
  -6   1   2  257.77   14.80
  -6  -1   2  260.27   14.90
   6  -1  -2  221.38   13.70
  -6  -1   2  267.67   14.90
  -7   1   2  116.49    8.30
   7   1  -2   94.79    7.70
  -7   1   2  108.19    8.00
  -7  -1   2   80.09    8.00
  -7  -1   2   83.79    7.50
  -8   1   2   47.30    7.00
  -8   1   2   51.79    6.70
  -8  -1   2   58.69    6.80
  -8  -1   2   53.59    7.50
  -9   1   2    5.90    5.00
  -9   1   2    9.50    4.60
  -9  -1   2    8.40    4.10
  -9  -1   2    0.20    4.60
 -10   1   2   38.90    6.10
 -10   1   2   33.30    8.30
 -10  -1   2   33.70    6.20
 -10  -1   2   33.70    7.00
 -11   1   2   21.80    5.30
 -11  -1   2    6.80    7.00
 -11  -1   2    8.80    4.60
 -10   2  -2    7.80    4.70
 -10  -2  -2    6.00    4.20
   9   2   2  101.19    9.60
  -9   2  -2  111.59    9.90
  -9  -2  -2  111.99    9.60
  -8   2  -2   32.80    5.70
   8   2   2   39.00    5.50
  -8  -2  -2   50.89    6.40
  -8  -2  -2   48.20    6.20
   7   2   2  121.19    8.90
  -7   2  -2  107.59    8.90
  -7  -2  -2  112.99    8.80
   7  -2   2  117.19    8.20
  -7  -2  -2  114.49    9.20
  -6   2  -2  110.79    7.30
  -6   2  -2  111.99    8.00
   6   2   2   95.19    8.10
  -6  -2  -2   95.09    7.70
  -6  -2  -2  107.59    8.00
   6  -2   2  109.29    7.40
   5   2   2  813.62   42.40
  -5   2  -2  823.82   42.40
  -5   2  -2  829.72   41.60
  -5  -2  -2  799.42   42.50
  -5  -2  -2  762.02   42.20
   5  -2   2  774.72   41.90
   4   2   2  108.09    7.50
  -4   2  -2  111.79    7.50
  -4   2  -2  107.29    6.50
   4  -2   2  103.79    7.10
  -4  -2  -2  110.89    7.60
   4  -2   2  118.19    7.10
   4  -2   2  115.39    7.40
   3   2   2  462.85   26.00
  -3   2  -2  492.35   25.80
  -3   2  -2  493.45   25.30
   3  -2   2  495.35   25.80
  -3  -2  -2  505.65   26.20
   3  -2   2  495.15   26.10
   3  -2   2  479.05   25.80
  -2   2  -2  139.79    7.90
   2   2   2  133.99    8.20
   2  -2   2  142.99    8.40
  -2  -2  -2  147.39    8.30
   2  -2   2  142.89    8.10
   2  -2   2  134.89    8.00
   1   2   2    1.30    1.50
  -1   2  -2    6.20    1.00
   1  -2   2    5.30    1.70
   1  -2   2    4.80    1.40
   1  -2   2    5.20    1.30
  -1  -2  -2    2.00    1.30
   0   2  -2  338.17   17.30
   0   2   2  334.57   17.70
   0   2   2  329.87   17.90
   0  -2   2  347.57   17.50
   0  -2   2  345.17   17.90
   0  -2   2  340.07   18.00
   0  -2  -2  322.97   17.50
  -1   2   2 1445.16   73.49
  -1   2   2 1424.26   72.99
  -1   2   2 1407.46   73.29
  -1  -2   2 1402.66   73.09
  -1  -2   2 1476.05   73.49
  -1  -2   2 1426.26   73.19
  -2   2   2  243.88   14.30
  -2   2   2  233.28   14.00
  -2  -2   2  280.67   14.10
  -2  -2   2  296.57   14.30
   3   2  -2 1579.14   80.39
  -3   2   2 1616.24   80.29
  -3   2   2 1573.04   79.99
  -3  -2   2 1573.84   80.19
  -3  -2   2 1451.15   80.19
   4   2  -2  510.55   26.40
  -4   2   2  475.45   26.10
  -4   2   2  488.25   26.50
  -4  -2   2  518.65   25.40
   4  -2  -2  444.96   25.40
  -4  -2   2  512.85   26.50
  -4  -2   2  508.95   26.40
  -5   2   2   93.89    6.50
   5   2  -2   82.19    6.40
  -5   2   2   91.79    6.80
   5  -2  -2   78.69    5.00
  -5  -2   2   77.79    6.70
  -5  -2   2   78.59    6.20
  -6   2   2    0.50    2.60
   6   2  -2    1.10    3.20
  -6   2   2    3.40    2.90
   6  -2  -2    2.00    1.50
  -6  -2   2    3.70    3.40
  -6  -2   2    3.60    2.40
  -7   2   2   99.29    8.00
  -7   2   2   92.19    7.90
   7   2  -2   93.59    7.80
  -7  -2   2  101.49    7.80
  -7  -2   2   86.89    8.20
  -8   2   2    0.70    3.80
  -8   2   2   -3.00    3.40
   8   2  -2    1.70    4.20
  -8  -2   2    5.40    4.60
  -8  -2   2    3.70    3.40
  -9   2   2   31.00    5.50
  -9   2   2   30.10    5.70
  -9  -2   2   26.80    5.30
  -9  -2   2   25.90    6.20
 -10   2   2   -4.60    4.00
 -10  -2   2    8.00    6.40
 -10  -2   2    6.60    4.10
 -11   2   2    5.90    4.60
 -11  -2   2   14.30    7.40
 -11  -2   2    3.60    4.30
 -10   3  -2    6.70    4.30
  10   3   2    6.70    6.30
 -10  -3  -2   -0.20    3.60
  -9   3  -2    6.40    4.30
   9   3   2   -3.60    5.00
  -9  -3  -2    4.20    4.00
  -8   3  -2   56.99    6.40
   8   3   2   37.00    6.60
  -8  -3  -2   36.80    5.60
  -7   3  -2  477.45   28.00
   7   3   2  508.85   28.10
  -7  -3  -2  518.85   28.40
   6   3   2    8.70    3.70
   6  -3   2    6.50    2.50
  -6  -3  -2    7.00    2.80
   5   3   2  673.63   35.70
  -5   3  -2  646.34   35.70
   5  -3   2  666.53   35.30
  -5  -3  -2  685.83   35.90
  -4   3  -2   58.39    5.20
   4   3   2   71.19    5.80
   4  -3   2   60.39    5.40
   4  -3   2   53.69    4.90
  -4  -3  -2   67.09    5.40
  -3   3  -2   97.69    5.50
  -3   3  -2  101.09    6.40
   3   3   2   88.79    7.10
  -3  -3  -2   82.99    6.80
   3  -3   2  107.49    6.50
   3  -3   2  106.59    6.90
   3  -3   2  102.99    7.00
  -2   3  -2  697.73   37.10
  -2   3  -2  722.93   37.60
   2   3   2  772.32   38.10
  -2  -3  -2  706.83   38.00
   2  -3   2  737.83   37.80
   2  -3   2  711.53   38.20
   2  -3   2  738.83   37.90
  -2  -3  -2  718.53   37.40
  -1   3  -2  323.37   17.20
   1   3   2  333.27   17.80
  -1  -3  -2  318.97   17.30
   1  -3   2  336.67   18.00
   1  -3   2  330.87   17.70
   1  -3   2  335.27   17.70
   0   3  -2    7.70    1.20
   0   3   2   14.20    2.10
   0  -3   2    7.60    1.80
   0  -3   2    7.60    1.90
   0  -3  -2   13.30    1.80
  -1   3   2 1169.28   57.69
  -1   3   2 1120.69   57.49
  -1   3   2 1144.89   57.19
  -1  -3   2 1076.39   57.59
   1  -3  -2 1144.89   57.39
  -1  -3   2 1060.89   57.09
  -1  -3   2 1134.09   57.29
  -1  -3   2 1058.49   57.29
  -2   3   2   14.30    2.20
  -2   3   2   13.30    1.60
  -2   3   2   11.10    1.90
  -2  -3   2   11.20    1.70
  -2  -3   2   10.60    2.00
   2  -3  -2   13.90    2.00
  -2  -3   2   10.70    2.00
  -2  -3   2   13.00    1.80
  -3   3   2    9.80    2.30
  -3   3   2    9.00    1.80
   3   3  -2    6.40    3.20
  -3  -3   2    3.40    1.80
  -3  -3   2    4.00    2.20
  -3  -3   2    5.90    1.60
  -4   3   2    3.00    1.90
   4   3  -2    5.70    3.60
  -4   3   2    5.80    2.30
  -4  -3   2    3.20    2.10
  -4  -3   2    0.70    2.50
   5   3  -2  576.34   30.30
  -5   3   2  554.64   29.80
  -5   3   2  571.44   30.40
  -5  -3   2  556.44   30.40
  -5  -3   2  599.84   30.40
   5  -3  -2  517.45   28.90
  -6   3   2    2.40    2.90
   6   3  -2   -0.90    3.20
  -6   3   2    1.90    3.00
  -6  -3   2    0.80    3.10
  -6  -3   2   -2.00    2.20
  -7   3   2  126.39    9.40
  -7   3   2  136.99    9.90
   7   3  -2  146.09   10.20
  -7  -3   2  118.09    9.90
  -7  -3   2  119.49    9.40
  -8   3   2   60.39    7.50
  -8   3   2   64.59    7.20
   8   3  -2   45.80    6.80
  -8  -3   2   42.30    6.60
  -8  -3   2   45.10    6.30
   9   3  -2   17.10    6.90
  -9   3   2   16.90    4.50
  -9  -3   2   22.80    4.70
  -9  -3   2   24.10    5.70
 -10   3   2   -4.00    4.00
 -10  -3   2   -2.30    5.80
 -10  -3   2   -0.30    3.80
 -11   3   2    7.40    5.00
 -11  -3   2   22.20    5.70
 -11  -3   2   26.60    7.80
  10   4   2   11.70    7.00
 -10   4  -2   10.40    5.00
 -10  -4  -2    9.50    4.20
   9   4   2   20.70    6.30
  -9   4  -2    8.60    4.10
  -9  -4  -2   14.40    4.30
   8   4   2    3.20    5.30
  -8   4  -2   -2.50    3.60
  -8  -4  -2    4.90    3.60
   7   4   2  516.55   28.40
  -7   4  -2  494.55   28.00
  -7  -4  -2  489.55   28.30
  -6   4  -2  112.89    7.90
   6   4   2   99.49    8.70
  -6  -4  -2   94.79    8.10
   6  -4   2  116.89    8.00
   5   4   2   43.30    5.50
  -5   4  -2   44.20    4.70
   5  -4   2   34.90    4.70
   5  -4   2   39.40    4.30
  -5  -4  -2   42.70    5.00
   4   4   2   54.79    6.50
  -4   4  -2   69.19    5.10
  -4  -4  -2   56.19    5.80
  -4  -4  -2   53.49    4.30
   4  -4   2   69.39    5.50
   4  -4   2   70.29    5.00
   3   4   2  240.28   14.30
  -3   4  -2  240.58   13.50
  -3  -4  -2  241.48   14.00
  -3  -4  -2  245.68   13.20
   3  -4   2  241.68   14.30
   3  -4   2  237.88   13.60
  -2   4  -2   33.30    2.60
   2   4   2   26.80    4.00
  -2   4  -2   32.20    3.00
  -2  -4  -2   26.70    2.90
   2  -4   2   36.30    3.80
  -2  -4  -2   26.30    3.90
   2  -4   2   32.80    4.30
  -1   4  -2    0.30    1.20
   1   4   2    2.80    2.20
   1  -4   2    4.00    2.00
   1  -4   2    1.40    2.00
  -1  -4  -2    0.50    1.30
   0   4  -2   13.70    2.00
   0   4   2   24.60    3.20
   0  -4   2   13.80    2.40
   0  -4   2   15.80    2.50
  -1   4   2  277.47   16.00
  -1   4   2  272.37   15.80
  -1   4   2  269.87   15.60
  -1  -4   2  310.27   15.70
  -1  -4   2  314.37   15.80
   1  -4  -2  270.47   15.70
  -1  -4   2  305.07   16.10
  -2   4   2  469.85   25.40
   2   4  -2  517.55   26.30
  -2   4   2  474.25   25.20
  -2   4   2  458.45   25.70
   2  -4  -2  487.85   25.70
  -2  -4   2  454.15   25.30
  -2  -4   2  487.25   25.70
  -2  -4   2  496.45   25.40
  -2  -4   2  480.05   25.80
  -3   4   2  615.84   34.20
   3   4  -2  659.43   35.00
  -3   4   2  626.74   34.60
  -3  -4   2  656.93   34.60
  -3  -4   2  688.03   34.50
  -3  -4   2  673.53   34.60
   4   4  -2  923.01   49.10
  -4   4   2  975.70   48.90
  -4   4   2  963.60   48.30
  -4  -4   2  896.51   48.80
  -4  -4   2  905.91   48.70
  -4  -4   2  917.61   48.90
  -5   4   2    5.70    2.40
  -5   4   2    1.70    2.50
   5   4  -2    1.80    3.20
  -5  -4   2    5.40    2.80
  -5  -4   2    5.90    2.30
  -6   4   2  101.89    8.10
  -6   4   2  105.79    7.50
   6   4  -2  102.79    8.40
  -6  -4   2  101.89    7.90
  -6  -4   2   95.59    8.20
   7   4  -2  394.26   21.80
  -7   4   2  348.27   21.00
  -7   4   2  342.77   21.60
  -7  -4   2  384.06   22.10
  -7  -4   2  408.96   22.00
  -8   4   2   13.00    4.30
   8   4  -2   14.90    5.50
  -8  -4   2   13.40    4.20
  -8  -4   2   23.10    5.40
  -9   4   2    7.10    4.40
   9   4  -2   10.80    6.00
  -9  -4   2   12.20    4.60
  -9  -4   2   10.50    6.30
 -10   4   2   45.80    6.80
 -10  -4   2   39.40    7.90
 -10  -4   2   42.90    6.80
  10   5   2   26.60    8.90
 -10   5  -2   15.50    5.10
 -10  -5  -2   20.30    5.30
   9   5   2   41.00    7.80
  -9   5  -2   35.00    5.80
  -9  -5  -2   24.30    5.20
   8   5   2    5.60    5.50
  -8   5  -2    4.10    3.70
  -8  -5  -2   -2.70    3.40
  -7   5  -2   19.20    4.50
   7   5   2   10.60    4.80
  -7  -5  -2   10.00    3.70
  -6   5  -2  456.85   25.40
   6   5   2  435.96   25.60
  -6  -5  -2  447.56   25.70
   6  -5   2  458.15   25.40
   5   5   2   60.79    6.40
  -5   5  -2   46.30    5.20
   5  -5   2   52.69    4.60
  -5  -5  -2   54.39    4.20
   5  -5   2   48.90    5.30
  -5  -5  -2   56.79    5.70
  -4   5  -2    4.40    1.60
   4   5   2    1.10    3.40
  -4   5  -2    2.40    2.20
   4  -5   2    1.10    2.30
  -4  -5  -2    0.40    2.10
  -4  -5  -2    2.30    1.50
   4  -5   2    3.80    2.10
  -3   5  -2   40.30    3.60
   3   5   2   40.50    5.40
  -3   5  -2   42.50    3.00
  -3  -5  -2   25.30    4.30
   3  -5   2   38.60    4.80
  -3  -5  -2   31.60    3.40
   3  -5   2   39.80    4.10
  -2   5  -2   48.20    3.90
  -2   5  -2   38.40    3.50
   2  -5   2   42.00    4.80
  -1   5  -2  236.28   13.30
   1   5   2  258.97   14.30
  -1   5  -2  237.28   13.30
  -1  -5  -2  234.98   13.40
   1  -5   2  245.18   14.30
   0   5  -2 1116.99   60.59
   0   5   2 1186.08   60.99
   0   5   2 1212.48   61.29
   0  -5   2 1140.99   61.29
   0  -5  -2 1218.48   60.99
  -1   5   2   29.30    3.80
  -1   5   2   21.10    3.20
  -1   5   2   25.00    3.40
  -1  -5   2   36.10    4.10
   1  -5  -2   21.10    3.10
  -2   5   2  117.29    7.40
  -2   5   2  122.09    7.50
  -2   5   2  124.89    7.90
   2   5  -2   98.59    8.70
   2  -5  -2  125.79    7.60
  -2  -5   2   94.79    7.70
   3   5  -2    2.40    3.60
  -3   5   2    3.00    2.00
  -3   5   2    2.40    1.90
  -3   5   2    4.60    2.50
  -3  -5   2    0.20    2.70
  -3  -5   2    1.80    1.90
   3  -5  -2    2.10    2.20
  -4   5   2  155.78   10.00
   4   5  -2  159.58   10.40
  -4   5   2  147.59    9.40
  -4  -5   2  149.79    9.70
  -4  -5   2  156.38   10.20
  -4  -5   2  164.48    9.80
  -5   5   2   50.99    5.60
   5   5  -2   76.19    7.20
  -5  -5   2   69.19    5.80
  -5  -5   2   75.29    5.80
  -5  -5   2   84.99    7.00
   6   5  -2  249.68   16.40
  -6   5   2  288.67   15.80
  -6   5   2  285.07   16.40
  -6  -5   2  259.67   15.70
  -6  -5   2  266.77   16.60
  -6  -5   2  263.97   16.10
   7   5  -2   11.00    4.80
  -7   5   2    7.80    4.20
  -7  -5   2    7.40    4.60
  -7  -5   2   11.20    3.60
   8   5  -2   36.20    6.80
  -8   5   2   38.90    6.20
  -8  -5   2   49.50    6.90
  -8  -5   2   41.90    6.10
   9   5  -2   39.20    7.40
  -9   5   2   35.20    6.10
  -9  -5   2   46.40    7.60
  -9  -5   2   47.40    6.90
 -10   5   2   18.20    6.10
 -10  -5   2   18.60    7.20
 -10  -5   2   17.90    5.00
  -9   6  -2   -0.40    4.00
   9   6   2   -6.20    6.30
  -9  -6  -2   -0.20    4.20
  -8   6  -2   38.60    6.30
   8   6   2   55.69    8.50
  -7   6  -2   11.90    4.10
   7   6   2   20.30    6.00
  -7  -6  -2   18.70    4.40
   6   6   2    2.40    4.90
  -6   6  -2    9.40    3.80
   6  -6   2   12.00    3.40
  -6  -6  -2    1.70    3.30
  -5   6  -2  145.59    9.30
   5   6   2  119.59   10.50
   5  -6   2  131.89    8.50
  -5  -6  -2  111.99    9.40
   5  -6   2  141.39    9.80
   4   6   2  274.17   17.10
  -4   6  -2  287.17   16.10
  -4  -6  -2  272.47   15.80
  -4  -6  -2  277.27   16.80
   4  -6   2  308.07   17.20
  -3   6  -2   32.30    3.00
   3   6   2   31.80    4.80
  -3   6  -2   30.40    3.50
  -3  -6  -2   27.10    3.20
   3  -6   2   27.00    4.10
  -2   6  -2  277.17   15.40
  -2   6  -2  268.57   15.20
   2   6   2  297.17   16.50
  -2  -6  -2  271.97   15.40
   2  -6   2  287.07   16.50
  -1   6  -2   40.70    4.00
  -1   6  -2   33.70    3.50
   1  -6   2   33.60    4.70
   0   6   2   28.70    3.90
   0   6   2   30.90    4.20
   0  -6  -2   33.00    3.90
  -1   6   2    4.70    2.70
  -1   6   2    8.20    2.40
  -1   6   2    5.40    2.60
   1  -6  -2    5.70    2.30
  -1  -6   2    3.70    2.60
  -2   6   2  491.25   26.00
  -2   6   2  482.65   25.90
  -2   6   2  480.85   26.30
   2   6  -2  475.05   26.90
  -2  -6   2  471.25   26.40
   2  -6  -2  484.35   26.10
   3   6  -2   52.39    6.60
  -3   6   2   73.79    5.70
  -3   6   2   66.99    5.40
  -3   6   2   73.09    5.30
   3  -6  -2   67.49    5.50
  -3  -6   2   61.19    5.60
  -3  -6   2   51.09    4.90
   4   6  -2  264.47   17.00
  -4   6   2  261.97   15.70
  -4   6   2  298.57   16.50
  -4  -6   2  277.47   16.60
   4  -6  -2  290.17   16.50
  -4  -6   2  287.37   16.30
  -4  -6   2  288.27   16.40
   5   6  -2   -0.90    4.20
  -5   6   2    6.20    3.10
  -5   6   2    6.00    2.70
  -5  -6   2    0.50    2.20
  -5  -6   2    2.50    2.30
  -5  -6   2    5.40    3.50
  -6   6   2   27.70    4.20
  -6   6   2   27.60    4.60
   6   6  -2   33.80    6.10
  -6  -6   2   37.70    4.40
  -6  -6   2   29.80    4.60
  -6  -6   2   27.10    5.00
   7   6  -2    6.40    5.50
  -7   6   2    8.90    4.20
  -7  -6   2    7.70    3.30
  -7  -6   2   15.40    4.10
  -7  -6   2   11.20    4.80
   8   6  -2  103.99   10.70
  -8   6   2   84.49    8.90
  -8  -6   2  129.99    9.90
  -8  -6   2  104.79   10.80
   9   6  -2    0.70    6.40
  -9   6   2    3.90    4.00
  -9  -6   2    5.70    6.50
  -9  -6   2    8.40    4.20
  10   6  -2   40.50    8.60
 -10   6   2   37.30    6.30
 -10  -6   2   52.69    7.30
 -10  -6   2   52.79    9.90
   9   7   2    1.40    7.20
  -9   7  -2    1.80    3.90
  -9  -7  -2   -1.60    3.90
  -8   7  -2    4.60    3.70
   8   7   2   10.50    6.40
  -8  -7  -2    5.00    4.00
  -7   7  -2    7.50    3.90
   7   7   2   -0.80    5.50
  -7  -7  -2    3.10    3.70
  -6   7  -2   70.39    7.00
   6   7   2   78.29    9.30
  -6  -7  -2   81.69    8.30
   6  -7   2   80.39    7.70
   5   7   2    2.70    5.00
  -5   7  -2   -0.40    2.90
   5  -7   2    0.90    2.80
  -5  -7  -2    1.60    3.10
  -4   7  -2  119.29    8.50
   4   7   2  128.99   10.00
   4  -7   2  123.99    9.30
   3   7   2   59.69    7.70
  -3   7  -2   84.59    5.80
   3  -7   2   90.59    7.40
  -3  -7  -2   65.29    5.60
   2   7   2   42.50    6.50
  -2   7  -2   51.89    4.40
  -2   7  -2   43.00    4.50
  -2  -7  -2   52.19    4.60
   2  -7   2   50.09    5.80
  -1   7  -2  213.68   12.50
   1   7   2  205.98   13.20
   1   7   2  216.08   13.20
  -1   7  -2  222.38   12.30
  -1  -7  -2  206.48   12.50
   1  -7   2  207.18   13.40
   0   7  -2  221.28   12.80
   0   7   2  230.08   13.60
   0   7   2  224.58   13.70
   0   7   2  216.58   13.40
   0  -7   2  216.78   13.70
   0  -7  -2  221.38   13.20
  -1   7   2  472.85   26.40
   1   7  -2  480.75   27.40
  -1   7   2  492.75   26.70
  -1   7   2  488.45   26.60
   1  -7  -2  494.05   26.60
  -1  -7   2  474.45   26.90
   2   7  -2    1.10    4.00
  -2   7   2    2.50    2.40
  -2   7   2    5.70    3.10
  -2   7   2   11.20    2.70
   2  -7  -2    3.60    2.20
  -2  -7   2    3.80    2.90
  -3   7   2    2.70    3.00
  -3   7   2    3.00    2.20
   3   7  -2    5.00    4.50
  -3   7   2    1.10    2.60
  -3  -7   2    3.40    2.70
   3  -7  -2    5.60    3.00
  -4   7   2   91.79    7.20
  -4   7   2   96.89    7.90
   4   7  -2  112.69    9.40
  -4  -7   2  107.29    8.00
  -4  -7   2  117.59    7.80
   4  -7  -2   97.29    8.00
  -5   7   2  102.49    8.60
  -5   7   2  117.09    8.40
   5   7  -2  113.69   10.00
  -5  -7   2  119.09    8.60
  -5  -7   2  129.39    8.70
   6   7  -2   10.00    5.60
  -6   7   2    9.60    4.00
  -6  -7   2   13.60    3.70
  -6  -7   2   13.40    3.60
  -7   7   2   87.99    8.60
   7   7  -2   67.79    9.30
  -7  -7   2   70.49    6.90
  -7  -7   2   70.89    8.20
  -8   7   2   32.50    5.80
   8   7  -2   22.10    7.10
  -8  -7   2   20.40    5.20
  -9   7   2   35.60    6.60
   9   7  -2   42.60    8.50
  -9  -7   2   45.70    6.30
   8   8   2    6.80    7.00
  -8  -8  -2    5.40    4.20
   7   8   2   28.60    7.20
  -7  -8  -2   30.20    5.40
   6   8   2   21.00    6.70
  -6   8  -2   30.00    5.90
  -6  -8  -2   27.10    5.40
   6  -8   2   23.00    4.80
   5   8   2   48.70    7.60
   5  -8   2   80.69    7.50
   4   8   2   -0.30    4.70
  -4   8  -2    4.00    2.80
   4  -8   2   -4.90    2.70
  -3   8  -2  189.98   11.60
   3   8   2  182.38   13.40
   3  -8   2  193.28   12.90
   2   8   2   53.49    7.80
  -2   8  -2   53.49    5.20
   2  -8   2   59.39    6.50
  -2  -8  -2   68.89    5.50
   1   8   2  225.48   13.10
  -1   8  -2  175.68   11.90
  -1   8  -2  169.08   11.50
   1   8   2  215.78   12.90
   1  -8   2  175.58   12.70
  -1  -8  -2  223.08   12.30
   0   8   2  169.58   11.10
   0   8  -2  149.39   10.20
   0   8   2  167.78   11.00
   0   8   2  178.38   11.50
   0  -8  -2  169.28   10.40
   0  -8   2  156.38   11.20
  -1   8   2  144.49   10.40
   1   8  -2  171.48   12.00
  -1   8   2  147.99   10.80
  -1   8   2  145.29   10.50
   1  -8  -2  159.38   10.50
  -1  -8   2  170.58   10.80
  -2   8   2   84.69    7.10
  -2   8   2   89.19    7.60
   2   8  -2  100.99    9.50
  -2   8   2   84.59    7.20
   2  -8  -2   82.89    7.10
  -2  -8   2   86.69    7.10
   3   8  -2  226.88   15.50
  -3   8   2  216.88   13.20
  -3   8   2  224.58   13.70
   3  -8  -2  216.08   13.80
  -3  -8   2  221.18   13.80
  -4   8   2   18.90    3.60
  -4   8   2   17.00    3.40
   4   8  -2   11.40    5.60
  -4  -8   2   20.90    3.70
   4  -8  -2   16.30    4.00
  -5   8   2   14.90    4.10
   5   8  -2    4.20    5.70
  -5  -8   2    5.20    3.10
  -5  -8   2    9.30    3.10
  -6   8   2   71.79    7.70
   6   8  -2   63.29    9.30
  -6  -8   2   67.09    6.90
  -6  -8   2   74.29    7.20
   7   8  -2   22.40    7.40
  -7   8   2   23.70    5.00
  -7  -8   2   37.20    5.80
   8   8  -2   17.40    7.10
  -8   8   2    8.30    4.70
  -8  -8   2   20.70    4.40
  -9   8   2   32.30    5.50
   9   8  -2   20.40    9.70
  -9  -8   2   28.50    5.20
   8   9   2   15.10    8.50
  -8  -9  -2   18.10    5.10
   7   9   2   13.10    7.20
   7  -9   2   32.80    5.30
   6   9   2    7.80    6.50
   6  -9   2   13.20    4.30
   5   9   2  101.89   11.10
   5  -9   2   92.79    8.80
   4   9   2   34.00    6.70
   4  -9   2   55.29    6.70
   3   9   2   15.70    5.80
   3  -9   2   16.10    4.40
   2   9   2    3.40    4.90
   2  -9   2    7.00    3.50
   1   9   2   32.20    5.70
   1   9   2   34.10    5.10
  -1   9  -2   34.50    4.60
   1  -9   2   32.60    5.00
  -1  -9  -2   32.90    4.30
   0   9  -2  126.19    8.80
   0   9  -2  120.99    9.30
   0   9   2  136.59   10.20
   0   9  -2  132.79   11.10
   0   9   2  133.49    9.50
   0   9   2  127.99   10.20
   0  -9   2  121.69    9.80
   0  -9  -2  131.29    9.00
   1   9  -2    2.40    4.90
   1   9  -2    4.60    2.30
  -1   9   2    9.20    4.50
  -1   9   2    3.20    2.80
  -1   9   2    8.30    3.50
  -1  -9   2    0.60    3.20
   1  -9  -2    5.60    2.90
   2   9  -2   47.70    7.50
  -2   9   2   37.70    5.40
  -2   9   2   45.40    5.70
  -2   9   2   40.90    5.00
   2  -9  -2   40.80    5.40
  -2  -9   2   38.30    5.70
  -3   9   2   10.00    3.30
  -3   9   2   10.70    3.20
   3   9  -2   13.80    6.10
  -3  -9   2   19.20    4.10
   3  -9  -2    4.00    3.20
   4   9  -2    2.90    6.30
  -4   9   2   13.20    3.80
  -4  -9   2   -0.70    3.10
   4  -9  -2    3.00    3.30
   5   9  -2  100.09   10.80
  -5   9   2   91.79    8.60
   5  -9  -2   88.59    8.30
  -5  -9   2  106.09    8.40
   6   9  -2   10.20    6.60
  -6   9   2   22.20    4.90
  -6  -9   2   15.60    4.20
  -7   9   2   20.90    4.80
   7   9  -2   17.20    7.70
  -7  -9   2   19.60    4.40
   8   9  -2   36.10    8.70
  -8  -9   2   41.70    6.50
   7  10   2   17.30    7.90
   7 -10   2   25.30    5.40
   6  10   2   11.80    7.80
   6 -10   2   23.10    5.00
   5  10   2   11.40    7.00
   5 -10   2    4.80    3.50
   4  10   2    3.40    6.00
   4 -10   2   10.30    4.30
   3  10   2  118.59   11.30
   3 -10   2  104.59   10.00
   2  10   2   29.20    5.80
   2  10   2   36.40    6.50
   2 -10   2   26.80    5.20
   1  10   2   14.40    4.90
  -1  10  -2   13.10    6.20
   1  10   2    6.70    3.20
   1  10   2   11.00    5.40
  -1 -10  -2    7.80    3.40
   0  10   2   37.00    5.70
   0  10  -2   12.20    6.40
   0  10   2   31.50    4.80
   0  10   2   30.60    5.80
   0 -10  -2   27.60    4.40
  -1  10   2    4.10    3.00
  -1  10   2    7.00    4.90
  -1  10   2    0.50    3.30
   1  10  -2    1.80    6.50
  -1 -10   2    4.20    3.70
   1 -10  -2    4.20    3.10
  -2  10   2   10.30    3.90
   2  10  -2   22.90    7.00
  -2  10   2   13.50    3.80
   2 -10  -2   12.80    3.90
  -2 -10   2   20.40    4.20
   3  10  -2    4.50    6.40
  -3  10   2    4.90    3.60
  -3 -10   2    9.90    3.70
   3 -10  -2    5.60    3.80
   4  10  -2    9.20    7.20
  -4  10   2   20.70    4.70
   4 -10  -2   13.20    3.80
  -4 -10   2    6.70    3.70
   5  10  -2   12.90    6.70
  -5  10   2   22.10    4.80
   5 -10  -2   17.00    4.40
   6  10  -2    2.40    7.10
  -6  10   2   14.40    4.20
  -7  10   2   40.30    6.30
   7  10  -2   40.50    9.00
   6  11   2   22.90    9.20
   6 -11   2   29.50    5.40
   5  11   2   23.00    7.30
   5 -11   2   10.40    4.20
   4  11   2   -4.70    6.60
   4 -11   2   -3.30    3.10
   3  11   2    1.70    5.10
   3  11   2    1.30    6.10
   3 -11   2    9.30    3.80
  -2  11  -2   43.60    8.20
   2  11   2   32.60    6.60
   2 -11   2   44.40    6.70
   1  11   2   53.99    6.90
  -1  11  -2   60.99    8.80
   1  11   2   54.09    8.10
   1  11   2   67.69    8.60
   1 -11   2   62.29    7.50
   0  11   2   62.59    6.70
   0  11  -2   54.99    8.30
   0  11   2   53.79    7.60
   0  11   2   52.39    7.60
   0 -11   2   55.69    7.10
   0 -11  -2   47.20    6.10
  -1  11   2    1.30    2.90
  -1  11   2    3.70    4.20
  -1  11   2    6.10    5.80
   1  11  -2    9.70    7.30
   1  11  -2    5.10    4.50
  -1 -11   2    1.10    3.50
   1 -11  -2    2.10    3.10
  -2  11   2    0.20    3.30
   2  11  -2    1.60    6.90
  -2  11   2    0.60    4.10
   2 -11  -2   -1.10    3.10
  -2 -11   2    5.50    3.80
  -3  11   2   20.90    4.50
   3  11  -2   15.60    7.40
   3 -11  -2   21.10    4.60
   4  11  -2   60.39    9.40
  -4  11   2   45.90    6.40
   4 -11  -2   53.49    6.80
   5  11  -2   16.90    7.80
  -5  11   2   24.10    4.90
   5 -11  -2   19.30    4.50
  -6  11   2   40.00    6.50
   6  11  -2   29.70    8.80
   4  12   2   16.00    7.10
   4  12   2   11.20    7.70
   4 -12   2   23.30    5.10
   3  12   2    9.20    6.20
   3  12   2    3.40    7.30
   3 -12   2   -1.00    3.50
   2  12   2   50.29    7.60
   2  12   2   39.60    8.40
   2  12   2   51.79    6.40
   2 -12   2   30.50    6.00
   1  12   2   13.30    6.20
   1  12   2   11.50    3.80
  -1  12  -2   10.00    6.80
   1  12   2    3.40    6.50
   1 -12   2    7.90    3.90
   0  12  -2    2.60    6.90
   0  12   2    4.20    5.60
   0  12   2   -2.70    3.00
   0  12   2    3.00    4.70
   0 -12   2    5.90    3.60
   1  12  -2    5.60    7.90
  -1  12   2    8.50    5.00
  -1  12   2   13.10    3.60
   1 -12  -2    2.30    3.40
  -1 -12   2    0.40    3.50
   2  12  -2    7.30    7.00
  -2  12   2   11.20    5.40
  -2 -12   2   16.60    4.10
   2 -12  -2    8.20    3.70
   3  12  -2    9.10    8.20
   3 -12  -2    1.50    3.70
   4  12  -2    1.90    7.80
   4 -12  -2    4.20    3.60
   2  13   2    4.90    7.50
  -1  13  -2   15.70   12.50
   1  13   2    2.50    6.20
   1  13   2    2.30    6.80
   1 -13   2   10.00    3.80
   0  13  -2   24.60    9.10
   0  13   2   13.90    6.80
   0 -13   2   25.20    4.80
   1  13  -2   12.50    8.50
  -1 -13   2   11.30    3.80
   2  13  -2    6.80    8.80
   2 -13  -2    2.30    4.10
 -10   0  -3    3.90    3.90
  -9   0  -3   47.60    6.50
  -8   0  -3   -1.00    3.10
   8   0   3   -1.40    3.30
   7   0   3  199.18   12.40
  -7   0  -3  185.28   12.30
  -7   0  -3  201.08   12.70
  -6   0  -3   -0.80    2.00
   6   0   3    0.10    2.30
  -6   0  -3    0.60    2.60
   5   0   3  358.66   18.90
   5   0   3  354.36   19.60
  -5   0  -3  357.46   19.40
  -5   0  -3  352.96   19.80
   4   0   3    1.10    2.00
  -4   0  -3   -3.80    1.60
   3   0   3  574.44   29.60
  -3   0  -3  549.74   29.60
   2   0   3    1.60    1.20
   2   0   3   -0.60    0.90
  -2   0  -3    0.20    1.10
   1   0   3 6220.98  306.07
   1   0   3 5935.91  304.97
   1   0   3 5753.22  304.77
  -1   0  -3 6015.40  305.77
   0   0   3    0.50    0.90
   0   0   3   -0.20    0.90
   0   0   3    0.90    1.00
  -1   0   3   72.39    4.40
  -1   0   3   74.39    4.30
  -1   0   3   76.99    4.50
  -2   0   3    1.40    1.10
  -2   0   3    0.20    1.30
  -3   0   3  225.68   12.60
   3   0  -3  229.48   12.20
  -3   0   3  223.98   12.60
   4   0  -3   -0.40    1.80
  -4   0   3    1.80    2.30
  -4   0   3    0.40    2.30
  -5   0   3  801.12   41.90
   5   0  -3  792.52   41.10
  -5   0   3  780.42   41.70
   6   0  -3    0.80    2.10
  -6   0   3   -3.40    2.60
  -6   0   3   -0.30    2.80
  -7   0   3   14.00    3.80
  -7   0   3    9.10    3.20
   7   0  -3   12.50    2.90
  -8   0   3   -2.50    4.30
  -8   0   3    0.10    3.40
  -9   0   3  252.37   16.50
  -9   0   3  263.77   17.20
 -10   0   3    3.00    4.60
 -10   0   3   -2.70    5.90
 -11   0   3    0.30    4.20
 -11   0   3    4.30    6.90
 -10   1  -3   23.20    4.90
 -10  -1  -3   20.50    4.90
   9   1   3   93.89    9.10
  -9   1  -3   87.49    8.70
  -9  -1  -3   79.19    8.40
   8   1   3    1.50    3.80
  -8   1  -3   -0.40    3.30
   8  -1   3    4.60    3.20
  -8  -1  -3    0.60    3.20
   7   1   3    7.10    3.50
  -7   1  -3    9.90    3.30
   7  -1   3    7.80    3.00
  -7  -1  -3   11.40    3.50
  -6   1  -3  193.18   11.30
  -6   1  -3  179.48   10.80
   6   1   3  173.08   11.60
   6  -1   3  183.38   11.10
  -6  -1  -3  158.08   11.30
  -5   1  -3  346.27   19.30
  -5   1  -3  354.46   19.90
   5   1   3  374.66   19.90
   5  -1   3  351.06   19.80
  -5  -1  -3  382.36   20.10
   5  -1   3  343.07   19.30
  -4   1  -3  277.57   15.50
   4   1   3  277.47   16.00
  -4   1  -3  295.07   16.10
   4  -1   3  292.17   15.60
  -4  -1  -3  295.57   16.20
   4  -1   3  291.97   16.00
   3   1   3  385.76   20.50
  -3   1  -3  368.76   20.30
   3  -1   3  371.56   20.40
   3  -1   3  375.26   20.40
  -3  -1  -3  401.26   20.60
   2   1   3  119.19    7.70
  -2   1  -3  137.49    7.40
  -2  -1  -3  124.79    7.80
   2  -1   3  139.09    7.70
   2  -1   3  141.39    7.70
   1   1   3  575.54   29.50
   1   1   3  584.24   29.60
  -1   1  -3  573.24   29.20
   1  -1   3  550.94   29.60
   1  -1   3  551.54   29.00
  -1  -1  -3  576.74   29.60
   1  -1   3  561.24   29.50
   0   1   3    1.40    1.10
   0   1   3    1.20    1.20
   0  -1   3    1.60    1.20
   0  -1   3    2.10    1.30
   0  -1   3    3.40    0.90
  -1   1   3 2343.07  114.29
  -1   1   3 2212.58  114.09
  -1   1   3 2200.18  113.79
  -1  -1   3 2232.08  114.09
  -1  -1   3 2225.18  114.09
  -1  -1   3 2182.18  113.79
  -2   1   3  483.15   24.00
  -2   1   3  469.55   24.40
  -2   1   3  459.15   24.50
  -2  -1   3  454.85   24.60
  -2  -1   3  465.95   24.40
  -3   1   3  498.35   26.90
  -3   1   3  538.15   26.80
   3   1  -3  520.55   26.80
  -3  -1   3  499.85   26.90
  -3  -1   3  498.65   26.80
   3  -1  -3  501.95   26.10
   4   1  -3  244.98   13.70
  -4   1   3  255.27   14.10
  -4   1   3  258.67   13.90
  -4  -1   3  230.08   13.90
   4  -1  -3  239.18   12.90
  -4  -1   3  240.88   14.10
   5   1  -3  257.47   14.30
  -5   1   3  259.07   14.90
  -5   1   3  271.77   14.80
   5  -1  -3  243.58   13.70
  -5  -1   3  254.57   14.80
  -5  -1   3  260.17   14.80
  -6   1   3  232.18   13.10
  -6   1   3  217.98   13.00
   6   1  -3  213.78   12.50
  -6  -1   3  206.98   13.20
   6  -1  -3  212.58   11.80
  -6  -1   3  199.08   13.10
   7   1  -3   81.69    6.30
  -7   1   3   66.79    7.40
  -7   1   3   64.09    6.80
  -7  -1   3   82.69    7.30
  -7  -1   3   87.09    7.00
  -8   1   3   44.20    5.90
  -8   1   3   42.70    6.40
  -8  -1   3   20.80    4.60
  -8  -1   3   28.20    5.60
  -9   1   3   12.20    5.10
  -9   1   3   14.30    5.40
  -9  -1   3   26.80    5.20
  -9  -1   3   26.20    6.00
 -10   1   3   14.20    6.00
 -10   1   3   12.80    4.60
 -10  -1   3    9.50    6.30
 -10  -1   3    7.50    4.40
 -11   1   3    3.60    4.90
 -11  -1   3    8.60    6.60
 -11  -1   3   16.60    5.00
 -10   2  -3   12.70    4.70
 -10  -2  -3    2.50    4.00
   9   2   3   23.70    5.80
  -9   2  -3   14.70    4.50
  -9  -2  -3   20.60    4.90
  -8   2  -3  217.58   14.00
   8   2   3  199.08   13.60
  -8  -2  -3  189.28   13.70
  -7   2  -3   65.89    6.60
   7  -2   3   68.69    6.30
  -6   2  -3  112.49    7.70
  -6   2  -3  115.09    8.50
   6   2   3  111.89    8.50
   6  -2   3  103.89    7.70
  -6  -2  -3  125.89    8.50
   5   2   3   19.20    3.50
  -5   2  -3   14.30    3.00
  -5   2  -3   21.10    3.10
   5  -2   3   19.20    3.10
   5  -2   3   18.40    2.70
  -5  -2  -3   17.50    3.10
   4   2   3  303.97   17.70
  -4   2  -3  309.87   16.70
  -4   2  -3  323.57   17.40
  -4  -2  -3  316.37   17.70
   4  -2   3  318.87   17.50
   4  -2   3  311.47   17.30
   4  -2   3  323.97   17.30
  -3   2  -3   97.09    6.30
   3   2   3  108.79    7.20
   3  -2   3   94.19    6.50
  -3  -2  -3  107.59    6.90
   3  -2   3  100.59    6.80
   3  -2   3   96.39    6.50
  -2   2  -3  616.14   31.20
   2   2   3  588.74   31.60
   2  -2   3  587.94   31.60
   2  -2   3  610.94   31.50
  -2  -2  -3  600.24   31.70
   1   2   3  510.05   26.30
   1   2   3  524.65   26.20
  -1   2  -3  483.05   25.60
   1  -2   3  497.35   26.40
   1  -2   3  478.35   26.10
   0   2   3  516.65   26.60
   0   2   3  508.25   26.30
   0  -2   3  496.15   26.00
   0  -2   3  500.55   26.50
   0  -2   3  499.45   26.60
  -1   2   3   68.49    4.70
  -1   2   3   66.19    3.90
  -1   2   3   62.79    4.40
  -1  -2   3   64.49    3.80
  -1  -2   3   73.69    4.70
  -1  -2   3   68.79    4.20
  -2   2   3    4.40    1.40
  -2   2   3    5.50    1.60
  -2  -2   3    1.00    1.10
  -2  -2   3    3.80    1.70
  -3   2   3  936.11   49.10
   3   2  -3  978.30   49.50
  -3   2   3  948.41   49.50
  -3  -2   3  940.51   49.20
  -3  -2   3  942.81   49.30
  -4   2   3  129.29    7.80
  -4   2   3  138.49    8.50
   4   2  -3  120.09    8.30
  -4  -2   3  125.39    8.50
  -4  -2   3  121.39    8.10
   5   2  -3  143.69    9.00
  -5   2   3  121.89    9.10
  -5  -2   3  150.88    9.10
  -5  -2   3  141.39    9.10
   6   2  -3  181.38   11.90
  -6   2   3  211.28   12.00
  -6   2   3  214.58   12.30
  -6  -2   3  183.48   12.40
  -6  -2   3  189.78   12.30
   7   2  -3   42.30    6.10
  -7   2   3   37.30    5.30
  -7   2   3   33.60    4.60
  -7  -2   3   27.50    4.40
  -7  -2   3   35.00    5.20
  -8   2   3   15.80    4.70
   8   2  -3   13.10    4.10
  -8   2   3   10.80    4.20
  -8  -2   3   25.80    4.60
  -8  -2   3   20.10    5.10
  -9   2   3   -0.90    4.80
  -9   2   3   -3.50    4.10
  -9  -2   3    0.40    5.00
  -9  -2   3   -1.40    3.80
 -10   2   3   90.19    9.50
 -10  -2   3   81.99    8.70
 -10  -2   3   86.69   10.80
 -11   2   3    0.60    4.40
 -11  -2   3   11.90    4.70
 -11  -2   3   14.70    7.00
 -10   3  -3   21.60    5.30
  10   3   3   16.30    7.50
 -10  -3  -3   29.40    5.30
  -9   3  -3   21.80    5.00
   9   3   3   15.60    5.70
  -8   3  -3   53.59    7.00
   8   3   3   57.49    7.70
  -8  -3  -3   53.59    6.60
   7   3   3   11.60    5.00
  -7   3  -3   10.50    4.10
  -7  -3  -3    7.10    3.40
   7  -3   3   12.50    3.50
  -6   3  -3  378.16   21.90
   6   3   3  407.16   22.60
  -6  -3  -3  399.36   22.30
   6  -3   3  377.56   21.70
  -5   3  -3   26.50    4.00
  -5   3  -3   24.20    3.00
   5   3   3   16.20    3.90
   5  -3   3   28.00    3.50
   5  -3   3   29.90    4.20
   4   3   3  557.84   29.00
  -4   3  -3  525.45   28.50
   4  -3   3  532.95   29.00
  -4  -3  -3  528.25   29.00
   4  -3   3  540.85   28.70
   4  -3   3  530.25   28.60
  -3   3  -3   47.60    4.40
   3   3   3   51.39    5.20
  -3  -3  -3   60.79    5.00
   3  -3   3   52.09    5.20
   3  -3   3   55.09    4.70
   3  -3   3   57.49    5.10
   2   3   3   31.30    3.60
  -2   3  -3   22.30    2.70
   2  -3   3   27.10    3.20
   2  -3   3   24.10    3.00
  -2  -3  -3   29.30    3.40
   2  -3   3   25.40    3.30
  -2  -3  -3   25.00    1.90
   1   3   3   -0.20    1.80
  -1   3  -3    3.20    0.80
   1   3   3   -0.20    1.70
   1  -3   3    4.80    1.90
   1  -3   3    2.60    1.60
   1  -3   3    1.70    1.50
   0   3  -3 1166.98   60.59
   0   3   3 1204.18   61.09
   0   3   3 1188.18   61.39
   0  -3   3 1244.88   61.59
   0  -3  -3 1135.69   60.79
   0  -3   3 1181.88   60.79
   0  -3   3 1186.08   61.09
   0  -3   3 1181.78   61.29
  -1   3   3  145.69    8.30
  -1   3   3  145.69    7.60
  -1   3   3  148.19    8.10
  -1  -3   3  124.99    7.70
  -1  -3   3  126.89    8.20
  -1  -3   3  123.99    7.40
  -2   3   3 1637.24   81.29
  -2   3   3 1557.94   80.69
  -2   3   3 1606.14   81.59
  -2  -3   3 1595.24   81.49
  -2  -3   3 1575.94   81.29
  -2  -3   3 1513.85   80.99
  -3   3   3  402.06   19.40
   3   3  -3  339.37   20.10
  -3   3   3  375.36   19.60
  -3  -3   3  348.57   19.00
  -3  -3   3  350.96   19.70
  -3  -3   3  340.77   19.30
  -4   3   3  167.68   10.00
   4   3  -3  157.48   10.40
  -4   3   3  157.68    9.40
  -4  -3   3  159.68    9.70
  -4  -3   3  156.38   10.20
  -4  -3   3  160.38    9.00
   5   3  -3   12.70    3.90
  -5   3   3   17.60    3.10
  -5   3   3   16.50    2.80
  -5  -3   3   15.40    3.50
  -5  -3   3   11.70    2.00
  -5  -3   3    9.80    2.60
  -6   3   3  141.29   10.00
  -6   3   3  149.29   10.30
   6   3  -3  162.18   10.50
  -6  -3   3  159.68   10.70
  -6  -3   3  155.28   10.00
   7   3  -3   29.50    4.80
  -7  -3   3   27.70    4.80
  -7  -3   3   30.30    4.60
  -8   3   3   59.99    7.10
   8   3  -3   84.49    8.60
  -8   3   3   51.49    7.10
  -8  -3   3   58.19    6.90
  -8  -3   3   56.49    7.20
  -9   3   3   33.90    5.50
  -9   3   3   37.60    5.80
  -9  -3   3   29.40    6.30
  -9  -3   3   29.40    5.40
 -10   3   3   -5.60    4.20
 -10  -3   3    2.00    4.00
 -10  -3   3   -5.00    5.50
 -11   3   3   23.20    5.90
 -11  -3   3   18.10    7.40
 -11  -3   3   31.50    5.80
  10   4   3    2.70    6.20
 -10   4  -3    4.00    4.20
 -10  -4  -3    2.70    4.20
   9   4   3   43.00    7.40
  -9   4  -3   56.69    7.50
  -9  -4  -3   42.40    6.70
  -8   4  -3   79.89    8.00
   8   4   3   90.89    9.80
  -8  -4  -3   83.89    8.20
  -7   4  -3   96.99    7.90
   7   4   3   83.89    8.80
  -7  -4  -3   88.79    8.20
  -6   4  -3  244.18   15.90
   6   4   3  283.47   16.80
   6  -4   3  271.67   16.00
  -6  -4  -3  287.77   16.60
   5   4   3    4.20    3.60
  -5   4  -3    2.50    2.50
  -5  -4  -3   -0.10    2.40
   5  -4   3    1.20    2.80
   5  -4   3    2.40    2.50
   4   4   3  144.29    9.90
  -4   4  -3  145.19    9.10
   4  -4   3  149.79    8.90
   4  -4   3  148.79    9.50
  -4  -4  -3  135.69    8.10
  -4  -4  -3  139.29    9.50
   3   4   3   40.50    5.40
  -3   4  -3   48.80    4.20
   3  -4   3   56.39    4.70
   3  -4   3   56.19    5.10
   3  -4   3   55.59    5.60
  -3  -4  -3   31.60    4.60
   2   4   3 1303.67   65.59
  -2   4  -3 1235.98   64.89
  -2  -4  -3 1301.97   64.79
   2  -4   3 1250.07   65.39
   2  -4   3 1210.78   65.79
   2  -4   3 1270.27   65.49
   1   4   3  136.19    8.40
  -1   4  -3  120.19    7.20
   1   4   3  138.29    8.30
   1  -4   3  121.79    8.30
   1  -4   3  116.69    8.10
   1  -4   3  130.49    8.60
  -1  -4  -3  133.59    7.20
   0   4   3   65.19    4.70
   0   4   3   61.99    5.00
   0   4  -3   50.39    3.60
   0  -4   3   57.89    4.90
   0  -4   3   54.69    5.00
   0  -4  -3   61.89    4.00
  -1   4   3  108.89    6.70
  -1   4   3  111.79    7.00
  -1  -4   3   85.49    7.00
   1  -4  -3  107.89    6.30
  -1  -4   3   83.29    6.70
  -2   4   3    3.20    1.90
  -2   4   3    3.20    2.10
  -2   4   3    4.50    1.60
  -2  -4   3   -0.30    2.00
  -2  -4   3    2.30    2.00
  -2  -4   3    1.60    1.60
  -2  -4   3    0.90    2.10
   3   4  -3  278.07   16.00
  -3   4   3  271.57   14.90
  -3   4   3  262.77   14.10
  -3   4   3  276.17   15.50
  -3  -4   3  275.87   14.70
  -3  -4   3  243.78   14.70
  -3  -4   3  272.37   15.20
  -3  -4   3  269.37   15.30
   4   4  -3  730.13   38.30
  -4   4   3  694.53   37.40
  -4   4   3  682.53   38.00
  -4  -4   3  687.93   37.70
  -4  -4   3  720.83   37.60
  -4  -4   3  750.22   37.10
  -4  -4   3  718.33   37.90
   5   4  -3  173.38   11.70
  -5   4   3  204.08   11.10
  -5  -4   3  154.38   10.50
  -5  -4   3  158.48   11.00
  -6   4   3    2.60    3.10
  -6   4   3    3.30    2.80
   6   4  -3    3.90    3.70
  -6  -4   3    6.50    3.30
  -6  -4   3    3.10    2.80
   7   4  -3    4.90    4.70
  -7   4   3   -0.20    3.60
  -7   4   3    3.70    4.30
  -7  -4   3    9.50    3.40
  -7  -4   3    9.60    4.30
   8   4  -3   18.70    5.60
  -8   4   3   12.50    4.90
  -8   4   3   11.60    4.50
  -8  -4   3   24.80    4.80
  -8  -4   3   17.80    5.40
  -9   4   3    6.70    4.30
   9   4  -3   -0.60    5.50
  -9  -4   3    7.90    4.10
  -9  -4   3    1.70    5.40
 -10   4   3   12.10    5.30
 -10  -4   3   20.00    7.10
 -10  -4   3   11.50    4.80
  10   5   3    2.30    7.10
 -10   5  -3   -0.10    3.60
 -10  -5  -3   10.40    4.20
  -9   5  -3   50.59    7.10
   9   5   3   56.09    8.30
  -9  -5  -3   53.19    7.00
   8   5   3   33.00    6.70
  -8   5  -3   36.00    5.50
  -8  -5  -3   47.90    6.60
  -7   5  -3  245.68   14.90
   7   5   3  216.18   15.60
  -7  -5  -3  238.08   15.50
  -6   5  -3    2.20    3.10
   6   5   3    2.90    4.20
  -6  -5  -3    4.00    3.00
   6  -5   3    7.40    3.40
   6  -5   3    1.10    2.20
  -5   5  -3  698.23   37.10
   5   5   3  659.73   37.70
   5  -5   3  717.23   37.00
   5  -5   3  689.53   37.60
  -5  -5  -3  691.73   37.80
   4   5   3  243.18   15.00
  -4   5  -3  226.78   13.80
   4  -5   3  252.57   14.10
   4  -5   3  235.08   14.80
  -4  -5  -3  241.58   13.30
  -4  -5  -3  255.77   14.80
  -3   5  -3  102.99    6.80
   3   5   3  112.49    8.00
   3  -5   3  103.29    7.20
   3  -5   3  100.89    7.80
  -3  -5  -3  106.29    6.40
  -3  -5  -3  109.19    7.90
  -2   5  -3   21.20    2.50
  -2   5  -3   20.40    2.70
   2   5   3   22.30    3.90
   2  -5   3   21.90    3.50
   2  -5   3   27.80    3.80
  -2  -5  -3   23.90    2.50
   2  -5   3   23.40    3.50
   1   5   3   50.19    5.60
   1   5   3   49.70    5.30
  -1  -5  -3   53.09    4.00
   0   5  -3  108.29    6.70
   0   5   3  108.49    7.80
   0   5   3  120.59    7.60
   0  -5   3  114.29    7.90
   0  -5  -3  118.89    7.10
   0  -5   3  112.29    8.20
  -1   5   3  660.03   34.70
  -1   5   3  668.23   34.10
  -1   5   3  660.03   34.50
  -1  -5   3  620.34   34.30
  -1  -5   3  618.14   34.70
   1  -5  -3  661.23   34.20
  -2   5   3    2.50    2.50
  -2   5   3    0.90    2.10
  -2   5   3   -0.40    1.80
  -2  -5   3    3.60    1.70
  -2  -5   3    2.50    2.20
   2  -5  -3    2.40    2.10
  -2  -5   3    7.10    2.70
  -2  -5   3    2.90    2.30
  -3   5   3  327.57   17.90
  -3   5   3  322.87   16.80
  -3   5   3  340.67   17.50
   3   5  -3  289.27   18.20
  -3  -5   3  312.17   17.30
  -3  -5   3  322.07   18.00
  -3  -5   3  296.87   17.90
  -3  -5   3  304.37   17.40
  -4   5   3   19.10    3.30
   4   5  -3   18.80    4.40
  -4   5   3   22.40    3.00
  -4  -5   3   16.50    3.00
  -4  -5   3   16.60    3.30
  -4  -5   3   14.80    2.70
  -5   5   3  136.29    9.40
   5   5  -3  155.48   11.00
  -5   5   3  138.79   10.00
  -5  -5   3  150.28   10.50
  -5  -5   3  155.18    9.70
  -5  -5   3  158.78   10.00
   6   5  -3   88.19    8.30
  -6   5   3   82.89    7.40
  -6   5   3   94.89    7.70
  -6  -5   3   87.69    8.30
  -6  -5   3   93.39    7.30
  -6  -5   3   92.19    7.40
  -7   5   3    9.30    4.50
  -7   5   3    8.90    3.90
   7   5  -3   14.40    5.20
  -7  -5   3   11.10    4.50
  -7  -5   3   10.20    3.80
   8   5  -3   -1.30    5.40
  -8   5   3   -1.20    3.70
  -8  -5   3    7.60    5.50
  -8  -5   3   -1.20    3.10
   9   5  -3   83.29   10.70
  -9   5   3   78.39    8.30
  -9  -5   3   82.29    8.50
  -9  -5   3   76.19   10.30
 -10   5   3   60.49    8.00
 -10  -5   3   66.89    7.90
 -10  -5   3   53.99    8.80
   9   6   3    0.80    6.80
  -9   6  -3    0.80    3.80
  -9  -6  -3   -5.10    3.40
  -8   6  -3   10.70    4.10
   8   6   3    8.80    6.50
  -8  -6  -3    7.90    3.90
   7   6   3   81.29   10.10
  -7  -6  -3   85.09    8.50
  -6   6  -3   28.70    4.70
   6   6   3   19.00    5.60
  -6  -6  -3   33.30    5.00
   6  -6   3   22.00    4.40
  -5   6  -3    7.80    3.30
   5   6   3    0.30    4.40
   5  -6   3    4.00    3.20
  -5  -6  -3    3.70    3.30
   5  -6   3   10.30    2.90
  -4   6  -3  283.77   16.10
   4   6   3  256.67   17.10
   4  -6   3  294.67   17.10
  -4  -6  -3  273.27   17.00
   4  -6   3  303.47   16.40
   3   6   3  282.57   17.30
  -3   6  -3  285.47   16.00
  -3  -6  -3  287.27   15.90
   3  -6   3  301.77   17.20
   2   6   3   86.89    7.40
  -2   6  -3   87.99    5.70
  -2   6  -3   93.09    5.80
  -2  -6  -3   84.89    5.70
   2  -6   3   82.59    7.10
   1   6   3  652.43   35.50
  -1   6  -3  654.23   34.50
   1   6   3  678.73   35.40
   1  -6   3  651.93   35.80
  -1  -6  -3  665.83   34.80
   0   6   3   22.60    3.50
   0   6   3   24.80    3.70
   0  -6  -3   25.70    3.30
  -1   6   3    3.60    2.40
  -1   6   3   -0.20    2.00
  -1   6   3   -1.60    2.20
  -1  -6   3    3.60    2.90
   1  -6  -3    2.00    2.00
  -2   6   3  360.96   20.40
  -2   6   3  353.36   19.80
  -2   6   3  366.56   20.20
   2  -6  -3  383.66   20.30
  -2  -6   3  354.36   20.60
   3   6  -3  308.57   18.50
  -3   6   3  301.67   16.90
  -3   6   3  304.07   17.80
  -3   6   3  289.57   17.10
  -3  -6   3  315.07   17.80
  -3  -6   3  324.87   17.30
   3  -6  -3  298.97   17.40
  -3  -6   3  322.47   17.80
  -4   6   3   15.90    3.30
   4   6  -3   12.30    4.60
  -4   6   3   17.70    2.90
  -4  -6   3   11.70    3.50
  -4  -6   3   10.30    2.50
  -4  -6   3   14.90    3.30
  -5   6   3  120.99    8.40
   5   6  -3  128.99   10.30
  -5   6   3  123.79    9.00
  -5  -6   3  124.19    8.50
  -5  -6   3  123.19    8.80
  -5  -6   3  122.39    9.30
  -6   6   3   -1.70    3.60
  -6   6   3    0.50    2.90
   6   6  -3   -4.90    4.90
  -6  -6   3   -2.10    2.40
  -6  -6   3    1.90    3.70
  -6  -6   3   -2.80    2.50
  -7   6   3   28.80    5.00
   7   6  -3   17.80    6.00
  -7  -6   3   28.60    4.60
  -7  -6   3   31.90    5.70
  -7  -6   3   28.90    4.50
  -8   6   3  151.18   11.70
   8   6  -3  147.69   12.90
  -8  -6   3  139.69   10.60
  -8  -6   3  152.98   11.10
  -8  -6   3  147.79   12.50
   9   6  -3   66.99    9.70
  -9   6   3   74.69    9.20
  -9  -6   3   79.19   11.10
  -9  -6   3   92.19    8.80
  10   6  -3    1.90    8.70
 -10   6   3   -0.70    4.40
 -10  -6   3    8.30    4.20
 -10  -6   3    6.60    7.00
   9   7   3    7.80    7.90
  -9  -7  -3    6.90    4.30
   8   7   3   39.20    7.80
  -8  -7  -3   32.80    5.80
   7   7   3    5.40    5.80
  -7   7  -3    6.90    6.40
   7  -7   3   11.60    3.90
  -7  -7  -3   15.20    4.30
  -6   7  -3  135.49    9.30
   6   7   3   96.59   10.50
   6  -7   3  154.68   10.50
  -6  -7  -3  109.79   10.00
  -5   7  -3   53.19    5.50
   5   7   3   38.20    6.70
   5  -7   3   61.09    6.30
  -5  -7  -3   54.49    6.80
  -4   7  -3   54.89    5.20
   4   7   3   36.10    6.40
   4  -7   3   52.29    6.10
  -3   7  -3   91.69    6.40
   3   7   3  106.69    8.90
   3  -7   3   90.29    8.10
   2   7   3    1.80    3.90
  -2   7  -3    3.70    1.70
  -2  -7  -3    1.70    1.90
   2  -7   3    3.40    3.10
   1   7   3   78.59    7.30
  -1   7  -3   79.69    6.00
  -1   7  -3   82.39    5.50
   1   7   3   73.29    7.20
  -1  -7  -3   81.09    6.00
   1  -7   3   81.09    6.90
   0   7   3    1.80    2.70
   0   7  -3   -1.20    1.50
   0   7   3    1.10    2.10
   0   7   3    1.50    3.00
   0  -7   3    2.60    2.70
   0  -7  -3   -1.40    1.90
  -1   7   3  259.27   15.60
  -1   7   3  270.17   15.30
  -1   7   3  261.17   15.40
   1  -7  -3  260.07   15.10
  -1  -7   3  253.27   15.60
  -2   7   3  192.08   11.60
  -2   7   3  184.88   11.20
  -2   7   3  190.78   11.20
   2   7  -3  152.18   12.60
  -2  -7   3  151.08   11.60
   2  -7  -3  199.78   11.40
  -3   7   3   43.90    5.00
  -3   7   3   49.10    5.30
   3   7  -3   44.70    6.10
  -3   7   3   49.80    5.50
   3  -7  -3   48.00    5.10
  -3  -7   3   54.79    6.00
  -4   7   3   12.00    3.10
   4   7  -3    9.10    5.10
  -4   7   3   13.50    3.20
  -4  -7   3    8.10    2.70
  -4  -7   3    3.20    2.70
  -5   7   3   39.60    5.50
   5   7  -3   40.40    6.90
  -5   7   3   39.50    6.00
  -5  -7   3   44.40    6.60
  -5  -7   3   52.49    5.50
  -5  -7   3   47.70    5.60
   6   7  -3   92.09    9.70
  -6   7   3   82.79    8.20
  -6   7   3   79.99    8.60
  -6  -7   3  101.09    7.80
  -6  -7   3  104.69    9.50
  -6  -7   3   97.89    8.10
   7   7  -3  104.29   11.10
  -7  -7   3  119.59    9.70
  -7  -7   3  130.99    9.50
  -7  -7   3  121.29   11.20
   8   7  -3    6.60    7.30
  -8   7   3   19.80    5.30
  -8  -7   3   14.60    4.30
  -8  -7   3   16.50    6.50
  -9   7   3   -0.40    4.10
   9   7  -3    3.90    7.90
  -9  -7   3    1.00    3.40
  -9  -7   3    1.50    6.50
   8   8   3   68.49   10.60
  -8  -8  -3   86.49    9.00
   7   8   3    1.10    6.40
   7  -8   3   12.10    4.00
  -7  -8  -3    9.10    4.40
   6   8   3   48.70    7.70
   6  -8   3   48.40    7.10
  -6  -8  -3   60.89    7.30
   5   8   3  137.69   12.90
   5  -8   3  150.88   11.10
   4   8   3   79.39    9.60
   4  -8   3  105.19    8.60
   3   8   3   79.89    8.60
   3  -8   3   87.09    8.10
   2   8   3  214.88   15.20
   2   8   3  233.08   15.20
   2  -8   3  248.38   15.20
   1   8   3    2.70    3.20
  -1   8  -3    0.60    1.90
  -1   8  -3    2.20    2.50
   1   8   3   -3.40    3.60
   1  -8   3   -1.10    2.90
  -1  -8  -3   -1.90    2.00
   0   8   3   20.40    4.30
   0   8   3   20.40    4.00
   0   8   3   19.90    4.00
   0  -8  -3   20.10    3.40
  -1   8   3   47.50    6.30
  -1   8   3   52.79    5.90
  -1   8   3   50.29    5.90
   1  -8  -3   50.39    5.10
  -1  -8   3   41.00    5.60
   2   8  -3    4.20    4.60
  -2   8   3    3.70    3.50
  -2   8   3    3.50    2.80
  -2   8   3    0.80    3.00
   2  -8  -3    1.50    2.50
  -2  -8   3    6.20    3.20
  -3   8   3   63.69    6.60
   3   8  -3   64.39    8.80
  -3   8   3   65.19    6.20
   3  -8  -3   65.19    6.30
  -3  -8   3   76.89    7.10
  -4   8   3  135.29    9.30
  -4   8   3  150.28   10.30
   4   8  -3  112.59   11.50
   4  -8  -3  132.49    9.70
  -4  -8   3  130.69   10.20
   5   8  -3   -3.00    5.90
  -5   8   3    1.50    3.90
  -5   8   3    3.50    3.30
  -5  -8   3   -1.70    2.60
  -5  -8   3    1.40    3.00
  -6   8   3   21.40    5.20
   6   8  -3   22.10    6.40
  -6  -8   3    8.40    3.50
  -6  -8   3   13.30    3.60
  -7   8   3   42.20    6.50
   7   8  -3   30.20    7.60
  -7  -8   3   33.50    5.80
  -7  -8   3   33.10    5.20
  -8   8   3    3.80    4.20
   8   8  -3    2.40    7.00
  -8  -8   3    0.70    3.40
  -9   8   3   42.40    6.90
   9   8  -3   34.10    9.30
  -9  -8   3   47.60    6.70
   7   9   3   20.40    7.90
   7  -9   3   36.20    5.70
   6   9   3   11.80    6.70
   6  -9   3   28.40    5.40
   5   9   3    4.70    6.00
   5  -9   3   10.70    4.00
   4   9   3  142.09   12.70
   4  -9   3  154.68   11.50
   3   9   3   24.80    6.10
   3  -9   3   40.60    6.10
   2   9   3    5.20    5.40
   2   9   3    4.00    4.50
   2  -9   3   -1.30    3.40
   1   9   3   23.40    5.20
   1   9   3   30.80    5.90
   1  -9   3   40.00    5.60
  -1  -9  -3   23.00    3.70
   0   9   3  103.39    8.50
   0   9   3   91.59    8.80
   0   9   3   91.79    8.80
   0  -9  -3   96.19    7.70
   0  -9   3  112.69    9.10
  -1   9   3    5.10    3.20
  -1   9   3    6.30    4.00
   1   9  -3    9.80    5.70
  -1   9   3    9.40    3.90
  -1  -9   3   10.50    4.00
   1  -9  -3    8.00    3.00
  -2   9   3   56.29    6.60
  -2   9   3   57.69    6.50
  -2   9   3   49.40    6.10
   2   9  -3   50.09    7.80
  -2  -9   3   58.39    6.80
   2  -9  -3   52.79    5.70
  -3   9   3   54.69    6.00
   3   9  -3   54.19    8.10
  -3   9   3   53.59    6.20
  -3  -9   3   47.30    6.40
   3  -9  -3   53.09    6.10
  -4   9   3    2.30    4.00
   4   9  -3   -1.60    6.00
  -4   9   3    1.40    3.10
   4  -9  -3    0.10    3.10
  -4  -9   3    0.90    3.10
  -5   9   3    0.90    3.70
   5   9  -3    6.50    7.00
  -5  -9   3    4.10    3.40
   6   9  -3   91.99   11.00
  -6   9   3  102.89    9.40
  -6  -9   3  107.49    8.70
  -6  -9   3  108.79    9.20
   7   9  -3   -3.70    6.80
  -7   9   3    3.80    4.30
  -7  -9   3    0.80    3.10
  -8   9   3   38.00    6.50
   8   9  -3   24.80    8.60
  -8  -9   3   28.20    4.90
   6  10   3   18.20    7.90
   6 -10   3   27.70    5.30
   5  10   3    1.20    6.50
   5 -10   3   -3.30    3.30
   4  10   3    2.60    6.20
   4 -10   3   -0.10    3.60
   3  10   3   -2.50    5.50
   3  10   3   -2.10    4.80
   3 -10   3    9.20    4.20
   2  10   3   61.39    8.70
   2  10   3   51.09    7.20
   2 -10   3   51.69    7.50
   1  10   3   75.19    9.10
   1  10   3   90.39    8.30
   1  10   3   83.79    9.10
   1 -10   3   88.59    8.30
   0  10   3   40.00    6.20
   0  10   3   33.60    5.50
   0  10  -3   52.89    8.30
   0  10   3   38.00    6.00
   0 -10   3   41.70    5.90
   0 -10  -3   42.00    5.10
  -1  10   3   50.49    6.40
  -1  10   3   47.20    7.00
   1  10  -3   34.90    7.70
  -1  10   3   50.69    7.10
   1 -10  -3   55.29    5.70
  -1 -10   3   32.40    5.80
   2  10  -3   65.89   10.30
  -2  10   3   81.69    7.70
  -2  10   3   76.69    7.50
   2 -10  -3   71.89    7.00
  -2 -10   3   66.89    7.00
   3  10  -3   43.30    8.50
  -3  10   3   30.60    5.00
  -3  10   3   29.00    4.80
  -3 -10   3   43.20    5.80
   3 -10  -3   28.90    4.90
   4  10  -3   66.59    9.10
  -4  10   3   48.20    7.50
  -4 -10   3   73.39    7.30
   4 -10  -3   57.69    6.90
   5  10  -3   74.09   11.30
  -5  10   3   85.39    8.50
  -5 -10   3   83.89    8.20
   6  10  -3   -1.20    6.80
  -6  10   3   12.20    4.40
  -7  10   3   11.60    4.80
   7  10  -3   12.10    7.80
   5  11   3   12.60    7.60
   5 -11   3    3.90    4.10
   4  11   3    1.50    6.20
   4  11   3    0.80    6.80
   4 -11   3    2.80    3.70
   3  11   3   20.70    6.40
   3  11   3   23.80    7.00
   3 -11   3   14.80    5.10
   2  11   3    5.00    6.30
   2  11   3    9.60    6.00
   2 -11   3   16.60    4.50
   1  11   3    4.40    4.00
   1  11   3    7.50    5.50
   1  11   3    2.00    6.00
  -1  11  -3    0.60    6.20
   1 -11   3    1.10    3.90
   0  11   3   35.10    5.90
   0  11  -3   20.80    7.00
   0  11   3   25.50    5.70
   0  11   3   29.90    4.90
   0 -11   3   21.80    5.10
  -1  11   3   21.50    4.50
   1  11  -3   36.90    8.20
  -1  11   3   22.60    5.20
   1 -11  -3   26.30    4.40
  -1 -11   3   25.70    5.30
  -2  11   3    4.20    4.10
  -2  11   3   -5.20    3.50
   2  11  -3    4.90    7.30
  -2 -11   3    1.00    3.60
   2 -11  -3   -3.40    3.00
   3  11  -3    0.70    7.00
  -3  11   3   -2.60    3.60
  -3 -11   3   -3.00    3.10
   3 -11  -3    0.70    3.00
  -4  11   3   94.89    8.80
   4  11  -3   81.49   12.30
   4 -11  -3   75.99    8.10
  -4 -11   3   92.89    8.50
  -5  11   3   28.40    5.30
   5  11  -3   26.90    8.20
   6  11  -3   15.40    8.40
  -6  11   3   23.40    5.00
   4  12   3    5.70    6.80
   4  12   3   11.10    7.90
   4 -12   3   18.50    4.90
   3  12   3    2.40    7.20
   3  12   3   10.80    6.60
   3 -12   3    1.10    4.20
  -2  12  -3   -1.10   11.60
   2  12   3   -0.70    5.40
   2  12   3    1.50    6.30
   2  12   3   -1.80    2.60
   2 -12   3    3.60    3.90
   1  12   3   91.39    8.20
   1  12   3   84.49   10.80
  -1  12  -3   72.69   11.00
   1  12   3   67.19   10.00
   1 -12   3   75.19    8.70
   0  12   3    5.70    6.50
   0  12   3   -0.20    5.40
   0  12  -3   12.60    7.30
   0  12   3    1.50    3.20
   0 -12   3    5.20    3.40
   1  12  -3    0.50    7.40
  -1  12   3    0.60    3.50
  -1  12   3    0.30    4.30
  -1 -12   3    0.40    3.40
  -2  12   3    4.20    3.60
   2  12  -3   -2.50    7.30
   2 -12  -3    1.60    3.30
  -2 -12   3    4.20    3.50
  -3  12   3   36.00    5.50
   3  12  -3   46.80    9.00
   3 -12  -3   30.50    5.00
  -3 -12   3   42.30    5.70
   4  12  -3    3.20    8.40
  -4  12   3    8.40    4.20
   4 -12  -3   10.40    3.80
   1  13   3   -2.30    7.80
   1  13   3    4.90    5.80
   1  13   3    1.00    3.50
  -1  13  -3   11.70    8.40
   1 -13   3    2.30    3.40
   0  13   3    9.40    6.50
   0  13   3   11.60    5.90
   0  13  -3    7.20    8.80
   0 -13   3   11.70    3.60
   1  13  -3   20.70    9.70
  -1 -13   3   26.60    5.00
   2  13  -3   14.70    8.60
 -10   0  -4   40.10    6.40
   9   0   4    1.10    4.30
  -9   0  -4   -1.00    3.50
  -8   0  -4   38.00    6.10
   8   0   4   35.50    5.40
  -7   0  -4    3.00    3.00
   7   0   4    2.00    2.90
  -6   0  -4  342.67   19.90
   6   0   4  358.16   20.00
   5   0   4    1.40    2.00
  -5   0  -4    1.70    1.90
   4   0   4  137.19    8.50
  -4   0  -4  131.69    8.40
   3   0   4    0.40    1.70
   3   0   4    0.70    1.30
  -3   0  -4    0.90    1.70
  -2   0  -4   71.49    4.70
   2   0   4   71.19    4.90
   2   0   4   70.49    4.70
   2   0   4   73.59    4.50
   1   0   4    0.60    1.10
  -1   0  -4   -0.40    1.00
   1   0   4    0.90    1.20
   1   0   4   -1.20    0.90
   0   0   4 9999.00  505.85
   0   0   4 9702.13  505.15
   0   0   4 9968.00  505.25
  -1   0   4    0.50    1.00
  -1   0   4    0.80    1.10
  -1   0   4    0.30    1.00
  -2   0   4  578.04   29.80
  -2   0   4  567.54   29.70
  -2   0   4  565.04   29.50
  -3   0   4    0.10    1.30
  -3   0   4   -0.70    1.60
  -4   0   4 1232.78   63.99
  -4   0   4 1232.58   63.99
   4   0  -4 1231.58   63.39
  -5   0   4    6.90    2.90
   5   0  -4    2.90    1.90
  -5   0   4    6.30    2.80
  -6   0   4  287.47   16.60
   6   0  -4  293.87   15.60
  -6   0   4  264.17   16.40
  -7   0   4    2.00    3.00
  -7   0   4    3.40    3.20
  -8   0   4  155.38   11.90
  -8   0   4  159.98   11.70
  -9   0   4    4.50    4.20
  -9   0   4    1.60    5.10
 -10   0   4    5.70    5.90
 -10   0   4    3.20    4.20
 -11   0   4    3.00    6.60
 -11   0   4    8.30    4.70
 -10   1  -4   53.39    7.30
 -10  -1  -4   58.79    7.80
   9   1   4    1.80    4.60
  -9   1  -4    5.90    3.60
  -9  -1  -4    0.00    3.50
  -8   1  -4   52.49    7.00
   8   1   4   77.19    8.10
  -8  -1  -4   90.09    7.70
   8  -1   4   68.59    7.50
  -7   1  -4   32.60    4.80
   7   1   4   42.20    6.10
   7  -1   4   37.90    5.50
  -7  -1  -4   43.10    5.80
   6   1   4   -1.00    2.60
  -6   1  -4    3.00    2.30
   6  -1   4   -0.40    2.40
  -6  -1  -4    3.20    2.40
   5   1   4  407.36   22.50
  -5   1  -4  417.46   22.40
   5  -1   4  408.86   22.20
   5  -1   4  397.96   21.70
  -5  -1  -4  391.56   22.50
   4   1   4  750.72   39.10
  -4   1  -4  737.03   39.00
  -4  -1  -4  737.43   39.20
   4  -1   4  749.33   38.90
   4  -1   4  725.33   39.00
  -3   1  -4  739.73   38.40
   3   1   4  728.53   38.70
  -3  -1  -4  723.23   38.70
   3  -1   4  755.62   38.70
   3  -1   4  735.23   38.50
   2   1   4 1190.28   60.79
  -2   1  -4 1201.08   60.49
   2   1   4 1190.28   60.09
   2  -1   4 1162.48   60.19
  -2  -1  -4 1168.28   60.79
   2  -1   4 1154.18   60.69
   2  -1   4 1165.48   60.79
  -1   1  -4    9.30    1.40
   1   1   4    7.20    1.00
   1   1   4    6.80    1.80
   1   1   4    7.00    1.60
   1  -1   4   11.90    1.80
   1  -1   4    9.00    1.70
   1  -1   4   10.80    1.20
   0   1   4    4.30    1.40
   0   1   4    3.10    1.20
   0  -1   4    1.90    1.40
   0  -1   4    3.00    1.10
   0  -1   4    2.10    1.30
  -1   1   4  211.98   11.10
  -1   1   4  216.28   11.30
  -1   1   4  213.68   11.40
  -1  -1   4  207.08   11.40
  -1  -1   4  204.08   11.40
  -1  -1   4  197.98   10.90
  -1  -1   4  201.18   11.30
  -2   1   4  756.52   39.80
  -2   1   4  738.93   39.70
  -2   1   4  760.22   39.30
  -2  -1   4  783.22   39.60
  -2  -1   4  788.62   39.80
  -3   1   4  269.47   14.40
  -3   1   4  265.77   14.30
  -3  -1   4  250.07   14.30
  -3  -1   4  259.07   14.60
   4   1  -4  472.45   24.60
  -4   1   4  457.65   24.70
  -4   1   4  432.26   24.70
  -4  -1   4  486.55   24.80
   4  -1  -4  430.56   23.70
  -4  -1   4  479.35   24.90
  -5   1   4  101.79    7.50
  -5   1   4  112.59    7.30
   5   1  -4   79.09    6.70
  -5  -1   4   90.79    7.60
  -5  -1   4   90.79    7.30
   5  -1  -4   96.69    5.60
  -6   1   4   24.50    3.80
  -6   1   4   22.30    3.80
   6   1  -4   21.40    3.40
  -6  -1   4   20.60    3.90
   6  -1  -4   21.60    3.20
  -6  -1   4   21.00    3.60
  -7   1   4  220.38   13.70
  -7   1   4  219.68   13.90
   7   1  -4  209.48   13.10
  -7  -1   4  225.08   14.00
  -7  -1   4  221.98   14.30
  -8   1   4   53.69    7.10
  -8   1   4   45.20    6.20
  -8  -1   4   63.19    6.60
  -8  -1   4   67.29    7.90
  -9   1   4   13.60    4.40
  -9   1   4    6.60    5.30
  -9  -1   4   24.30    4.80
  -9  -1   4   27.30    6.20
 -10   1   4    3.30    5.50
 -10   1   4    5.30    4.40
 -10  -1   4   10.20    4.60
 -10  -1   4    9.00    6.70
 -11   1   4   -5.00    8.10
 -11   1   4    3.10    4.60
 -11  -1   4    0.50    6.30
 -11  -1   4    9.90    5.00
 -10   2  -4    0.10    3.50
  10   2   4    1.90    5.70
 -10  -2  -4   -0.20    3.40
  -9   2  -4    3.90    3.90
   9   2   4   -1.30    4.50
  -9  -2  -4    0.50    3.40
   8   2   4   16.00    5.00
  -8   2  -4    5.00    3.50
   8  -2   4    3.60    3.80
  -8  -2  -4   14.50    4.20
  -7   2  -4  154.08   10.80
   7   2   4  148.59   11.40
   7  -2   4  154.68   10.40
  -7  -2  -4  144.89   10.60
  -6   2  -4  176.78   11.70
   6   2   4  200.48   11.90
  -6  -2  -4  204.08   12.00
   6  -2   4  169.88   11.40
   6  -2   4  171.28   11.40
  -5   2  -4  209.68   12.70
   5   2   4  219.68   13.10
   5  -2   4  216.08   12.80
  -5  -2  -4  233.28   13.20
   5  -2   4  205.08   12.70
   5  -2   4  210.38   12.60
   4   2   4   49.70    5.10
  -4   2  -4   38.70    4.00
  -4  -2  -4   45.20    4.60
   4  -2   4   40.20    4.30
   4  -2   4   32.30    4.10
   4  -2   4   42.30    4.50
   3   2   4   -1.00    2.30
  -3   2  -4    2.80    1.60
   3  -2   4    5.80    2.20
   3  -2   4    2.00    2.10
  -3  -2  -4   -2.60    1.90
  -2   2  -4   17.30    2.10
   2   2   4   22.80    3.30
   2  -2   4   19.50    2.80
  -2  -2  -4   19.40    2.90
   2  -2   4   20.20    2.70
   1   2   4  473.95   25.20
  -1   2  -4  486.45   24.60
   1   2   4  468.05   25.30
   1  -2   4  475.55   25.50
   1  -2   4  466.75   24.50
   1  -2   4  495.15   25.40
   0   2   4  414.56   21.30
   0   2   4  397.86   20.90
   0  -2   4  386.56   20.70
   0  -2   4  403.16   21.40
   0  -2   4  388.76   21.20
  -1   2   4  588.14   29.20
  -1   2   4  573.74   28.90
  -1   2   4  547.95   28.50
  -1  -2   4  524.75   28.60
  -1  -2   4  549.25   28.20
  -1  -2   4  525.05   28.90
  -1  -2   4  541.95   29.00
  -2   2   4   22.50    2.60
  -2   2   4   20.30    1.70
  -2   2   4   21.40    2.80
  -2  -2   4   21.90    2.70
  -2  -2   4   22.60    3.00
  -2  -2   4   22.30    2.20
  -3   2   4    3.00    1.70
  -3   2   4    2.00    1.90
  -3  -2   4    3.10    1.80
  -3  -2   4    1.60    2.20
   4   2  -4  213.78   12.30
  -4   2   4  199.78   12.10
  -4   2   4  187.98   11.80
  -4  -2   4  220.78   12.10
  -4  -2   4  209.28   12.30
   5   2  -4  304.87   17.50
  -5   2   4  316.27   17.60
  -5   2   4  331.07   17.90
  -5  -2   4  311.77   17.90
  -5  -2   4  304.17   17.60
   6   2  -4   22.80    4.00
  -6  -2   4   25.20    3.70
  -6  -2   4   21.60    3.90
   7   2  -4  132.09    9.90
  -7   2   4  148.89   10.60
  -7   2   4  159.08   10.50
  -7  -2   4  139.59   10.20
  -7  -2   4  135.69   10.40
  -8   2   4   23.20    4.90
  -8   2   4   24.80    4.80
  -8  -2   4   16.60    5.00
  -8  -2   4   26.40    4.70
  -9   2   4    8.30    4.50
  -9   2   4   -0.30    4.20
  -9  -2   4    3.20    5.80
  -9  -2   4    4.70    4.00
 -10   2   4   34.40    7.20
 -10   2   4   33.30    6.20
 -10  -2   4   42.60    7.80
 -10  -2   4   44.70    7.10
 -11   2   4   15.30    5.20
 -11  -2   4   13.80    4.80
 -11  -2   4    7.00    7.40
  10   3   4    2.20    6.60
 -10   3  -4    8.00    4.20
 -10  -3  -4    0.10    4.00
   9   3   4   87.19   10.00
  -9   3  -4   79.39    8.10
  -9  -3  -4   72.89    8.10
   8   3   4    6.30    5.10
  -8   3  -4    9.00    3.90
  -8  -3  -4    6.70    3.80
  -7   3  -4  223.38   14.00
   7   3   4  202.98   14.00
  -7  -3  -4  227.28   14.40
   7  -3   4  224.68   13.80
   6   3   4   46.00    6.10
  -6   3  -4   39.90    5.30
  -6  -3  -4   44.60    5.50
   6  -3   4   33.60    5.20
  -5   3  -4  390.76   21.20
   5   3   4  385.36   21.70
  -5  -3  -4  373.26   21.60
   5  -3   4  380.56   21.20
   5  -3   4  383.56   21.10
   5  -3   4  379.76   21.40
  -4   3  -4   98.09    6.40
   4   3   4   84.09    7.20
  -4  -3  -4   81.29    7.00
   4  -3   4  106.49    6.90
   4  -3   4   93.79    6.80
   4  -3   4   93.19    7.00
  -3   3  -4 1012.90   51.69
   3   3   4 1000.60   52.29
   3  -3   4  956.40   51.89
   3  -3   4  989.20   52.39
  -3  -3  -4 1024.90   52.49
   3  -3   4 1003.80   52.09
  -2   3  -4   13.60    2.20
   2   3   4    9.30    2.80
   2  -3   4   17.30    2.70
   2  -3   4   18.50    2.70
  -2  -3  -4    8.40    2.50
   2  -3   4   14.20    2.80
  -1   3  -4   25.50    1.90
   1   3   4   30.60    3.50
   1   3   4   31.50    3.70
   1  -3   4   21.00    3.30
   1  -3   4   26.20    3.40
   1  -3   4   22.60    2.00
   0   3   4   61.39    5.20
   0   3   4   69.79    4.90
   0  -3   4   78.29    4.60
   0  -3   4   75.49    5.30
   0  -3   4   80.09    5.50
  -1   3   4  490.95   26.70
  -1   3   4  491.45   27.20
  -1   3   4  494.25   27.40
  -1  -3   4  537.75   27.40
  -1  -3   4  536.85   26.80
  -1  -3   4  521.75   26.40
  -2   3   4    1.30    1.00
  -2   3   4    1.60    1.70
  -2   3   4    1.20    1.90
  -2  -3   4    1.80    1.80
  -2  -3   4    3.20    1.90
  -2  -3   4    3.60    1.20
  -3   3   4 1224.68   63.69
  -3   3   4 1241.98   63.29
  -3  -3   4 1170.28   63.39
  -3  -3   4 1285.97   63.59
  -3  -3   4 1197.68   63.09
  -4   3   4   99.59    5.90
   4   3  -4   77.59    7.10
  -4  -3   4   67.99    6.20
  -4  -3   4   74.29    5.80
  -5   3   4   12.20    2.90
  -5   3   4   13.30    2.70
   5   3  -4   10.70    3.60
  -5  -3   4    8.90    3.10
  -5  -3   4   10.10    2.50
   6   3  -4   44.70    5.90
  -6   3   4   52.19    5.50
  -6   3   4   48.00    5.40
  -6  -3   4   45.90    6.00
  -6  -3   4   44.20    5.00
   7   3  -4  159.68   10.90
  -7   3   4  139.29   10.80
  -7   3   4  146.99   11.10
  -7  -3   4  161.58   10.90
  -7  -3   4  159.98   11.50
   8   3  -4   20.30    5.40
  -8   3   4   37.30    5.60
  -8   3   4   29.00    5.30
  -8  -3   4   15.10    4.20
  -8  -3   4   24.70    5.80
  -9   3   4   89.99    9.90
  -9   3   4   78.19    8.60
  -9  -3   4   95.89    8.80
  -9  -3   4   98.99   10.40
 -10   3   4    2.90    4.80
 -10  -3   4   -0.30    4.20
 -10  -3   4   -0.90    6.20
 -11   3   4    0.10    4.70
 -11  -3   4   -2.40    6.50
 -11  -3   4   -2.30    4.10
 -10   4  -4    4.80    3.90
  10   4   4    3.20    8.10
   9   4   4    3.00    5.80
  -9   4  -4    0.20    3.40
  -9  -4  -4    5.60    3.80
   8   4   4   16.20    5.80
  -8   4  -4   16.20    4.30
  -8  -4  -4    5.10    3.80
  -7   4  -4  126.19    9.70
   7   4   4  147.99   11.20
   7  -4   4  117.39   11.00
  -7  -4  -4  140.59   10.20
   6   4   4  505.35   28.70
  -6   4  -4  503.65   27.90
   6  -4   4  497.85   28.10
  -6  -4  -4  508.85   28.50
   6  -4   4  516.75   28.00
   5   4   4  521.55   27.90
  -5   4  -4  505.35   27.20
   5  -4   4  470.95   27.50
   5  -4   4  489.15   27.30
  -5  -4  -4  506.65   27.80
   5  -4   4  501.65   27.30
   4   4   4   33.20    4.60
  -4   4  -4   28.10    3.60
   4  -4   4   27.50    4.20
  -4  -4  -4   33.50    4.20
   4  -4   4   28.30    4.00
   4  -4   4   30.90    4.00
   3   4   4   -0.20    2.70
  -3   4  -4    2.70    1.60
  -3  -4  -4   -0.50    2.10
   3  -4   4   -1.80    2.10
   3  -4   4    2.10    2.60
   3  -4   4    2.90    2.10
   2   4   4  460.75   27.30
   2  -4   4  530.85   27.80
   2  -4   4  516.65   27.30
   2  -4   4  523.95   27.30
  -1   4  -4   34.20    2.60
   1   4   4   35.90    4.30
   1   4   4   43.00    4.70
   1  -4   4   31.60    4.50
   1  -4   4   33.60    4.20
   1  -4   4   35.10    4.50
  -1  -4  -4   37.00    2.60
   0   4   4  273.97   14.20
   0   4   4  260.17   14.50
   0  -4   4  228.28   14.70
   0  -4   4  240.08   13.70
   0  -4  -4  276.77   13.70
   0  -4   4  242.78   14.30
  -1   4   4  174.28    9.80
  -1   4   4  181.18   10.60
  -1   4   4  175.58   10.60
  -1  -4   4  178.38   10.80
  -1  -4   4  166.38   10.20
  -1  -4   4  164.48   10.00
  -2  -4   4   56.89    4.90
  -2  -4   4   46.50    3.70
  -2  -4   4   55.39    4.50
  -2  -4   4   56.39    5.10
  -3   4   4    2.70    1.10
  -3   4   4    1.80    1.90
  -3   4   4    2.60    2.30
  -3  -4   4    2.70    2.50
  -3  -4   4    1.90    1.70
  -3  -4   4    3.20    2.30
  -3  -4   4    2.40    2.00
  -4   4   4   -1.10    2.20
   4   4  -4    2.20    3.40
  -4   4   4    1.60    2.10
  -4  -4   4    3.10    2.10
  -4  -4   4    3.10    1.90
  -4  -4   4    3.20    2.70
  -4  -4   4    0.90    1.70
  -5   4   4  439.36   25.40
  -5   4   4  456.85   25.00
   5   4  -4  475.45   25.80
  -5  -4   4  469.55   25.50
  -5  -4   4  460.25   24.30
  -5  -4   4  449.56   24.90
  -6   4   4   33.60    5.00
   6   4  -4   20.40    5.00
  -6  -4   4   12.20    4.10
  -6  -4   4   19.10    3.40
  -7   4   4   53.79    7.00
   7   4  -4   69.29    7.90
  -7   4   4   57.99    7.40
  -7  -4   4   65.49    7.70
  -7  -4   4   58.29    6.40
  -8   4   4    2.10    4.20
   8   4  -4    3.50    4.90
  -8   4   4    2.40    4.40
  -8  -4   4    4.50    3.50
  -8  -4   4   -4.60    4.60
  -9   4   4   72.69    7.90
  -9  -4   4   73.29   10.20
  -9  -4   4   75.09    8.40
 -10   4   4    4.60    5.00
 -10  -4   4    9.70    4.60
 -10  -4   4    8.20    6.10
  -9   5  -4    4.40    3.90
   9   5   4    5.10    6.80
  -9  -5  -4    9.80    4.90
   8   5   4   10.20    6.10
  -8   5  -4    8.30    3.90
  -8  -5  -4   19.20    4.80
  -7   5  -4    0.20    3.20
   7   5   4  -10.20    5.40
  -7  -5  -4    0.90    3.30
   6   5   4   84.09    9.10
  -6  -5  -4   91.09    8.00
   6  -5   4   92.99    7.80
   6  -5   4   87.09    7.20
  -5   5  -4    5.00    2.50
   5   5   4    5.30    4.20
   5  -5   4    2.90    2.90
   5  -5   4    7.20    2.80
  -5  -5  -4    8.40    3.10
   4   5   4  783.32   43.30
   4  -5   4  835.22   43.00
   4  -5   4  797.92   43.50
  -4  -5  -4  800.12   43.50
   4  -5   4  829.42   43.20
  -3   5  -4   22.70    3.10
   3   5   4   33.00    4.30
   3  -5   4   22.50    3.70
   3  -5   4   18.40    3.60
  -3  -5  -4   29.50    2.20
   3  -5   4   22.60    3.40
  -2   5  -4   36.90    3.40
   2   5   4   56.99    5.50
   2  -5   4   37.20    5.10
   2  -5   4   42.60    5.10
   2  -5   4   38.50    4.70
  -2  -5  -4   46.60    3.00
   1   5   4   35.70    5.20
   1   5   4   31.60    4.90
  -1  -5  -4   32.70    2.80
   1  -5   4   28.80    3.90
   1  -5   4   31.00    4.20
   0   5  -4   82.09    5.00
   0  -5   4   94.39    6.80
   0  -5   4   79.99    6.90
  -1   5   4    5.20    2.50
  -1   5   4    4.20    2.20
  -1   5   4    4.80    2.30
  -1  -5   4    7.00    2.70
   1  -5  -4    3.60    1.70
  -1  -5   4    3.30    2.50
  -1  -5   4    4.40    2.30
  -2   5   4  395.46   21.90
  -2   5   4  391.26   22.90
  -2   5   4  400.56   22.50
  -2  -5   4  422.36   22.00
  -2  -5   4  417.46   22.90
  -2  -5   4  426.66   22.50
  -2  -5   4  439.66   22.50
  -3   5   4  142.49   10.00
  -3   5   4  143.89    8.80
  -3   5   4  148.99    9.60
  -3  -5   4  168.08    9.40
  -3  -5   4  160.18    9.90
  -3  -5   4  177.18    9.80
  -3  -5   4  165.68   10.30
   4   5  -4  115.79    9.10
  -4   5   4  117.49    7.80
  -4   5   4  121.59    7.60
  -4  -5   4  102.29    7.40
  -4  -5   4  106.09    7.90
  -4  -5   4  116.49    8.40
  -4  -5   4  108.39    7.50
   5   5  -4   -0.30    4.20
  -5   5   4    6.20    2.80
  -5   5   4    7.90    2.80
  -5  -5   4   -0.80    2.30
  -5  -5   4    3.60    2.70
  -5  -5   4   -0.80    3.20
  -6   5   4   -0.30    2.60
   6   5  -4   -1.50    5.00
  -6   5   4   -1.80    3.20
  -6  -5   4   -3.40    3.60
  -6  -5   4   -0.30    2.80
  -6  -5   4    0.40    2.50
   7   5  -4   23.80    5.30
  -7   5   4    7.70    4.40
  -7   5   4   13.00    4.20
  -7  -5   4   14.60    4.90
  -7  -5   4   13.90    3.70
  -8   5   4   37.00    6.10
   8   5  -4   51.89    7.40
  -8   5   4   38.40    6.80
  -8  -5   4   40.90    6.00
  -8  -5   4   39.40    6.50
   9   5  -4   16.30    7.00
  -9   5   4    7.50    5.10
  -9  -5   4    8.50    4.40
  -9  -5   4   20.10    6.40
 -10   5   4   54.79    7.70
 -10  -5   4   51.59    7.60
 -10  -5   4   39.90    9.10
   9   6   4    4.20    7.60
  -9  -6  -4    6.60    3.90
   8   6   4   10.00    6.70
  -8  -6  -4   25.70    5.30
   7   6   4    5.20    5.90
  -7   6  -4    3.10    3.30
   7  -6   4    4.40    3.60
  -7  -6  -4    1.20    3.40
   6   6   4  247.58   16.60
  -6  -6  -4  251.87   16.10
   6  -6   4  254.47   15.90
   5   6   4   44.60    6.40
  -5   6  -4   45.00    5.00
  -5  -6  -4   38.60    5.70
   5  -6   4   40.80    5.00
   5  -6   4   51.19    5.70
  -4   6  -4  116.39    7.90
   4   6   4  116.59    9.30
   4  -6   4  115.19    9.00
   4  -6   4  103.79    8.00
  -4  -6  -4  118.29    8.60
   3   6   4  145.69   10.50
   3  -6   4  153.68   10.60
   3  -6   4  151.08    9.80
   2   6   4  152.38   10.80
   2   6   4  151.18   10.50
   2  -6   4  166.58   10.60
   2  -6   4  166.98   10.50
  -2  -6  -4  148.59    8.80
   1   6   4   -0.40    3.20
  -1   6  -4    0.70    1.10
   1   6   4    0.40    2.80
  -1  -6  -4   -1.20    1.30
   1  -6   4    6.60    3.10
   1  -6   4    6.40    2.80
   0   6   4  462.65   24.50
   0   6  -4  435.46   23.60
   0   6   4  461.15   24.90
   0  -6   4  454.45   24.70
   0  -6   4  455.65   25.30
   0  -6  -4  429.66   23.90
  -1   6   4   24.40    3.30
  -1   6   4   28.50    3.90
  -1   6   4   23.40    3.50
  -1  -6   4   16.90    3.50
  -1  -6   4   15.80    3.40
   1  -6  -4   22.10    3.10
  -2   6   4   -0.90    2.20
  -2   6   4   -0.90    2.20
  -2   6   4    2.80    2.20
  -2  -6   4    6.10    2.90
  -2  -6   4    2.50    2.60
   2  -6  -4    2.20    1.90
  -2  -6   4    3.10    2.70
  -3   6   4  157.48    9.50
  -3   6   4  160.98    8.70
   3   6  -4  146.39   11.20
  -3   6   4  166.78   10.10
  -3  -6   4  135.09    9.00
  -3  -6   4  141.39   10.10
  -3  -6   4  145.09   10.00
  -3  -6   4  137.49    9.50
  -4   6   4  228.48   15.00
   4   6  -4  279.17   16.80
  -4   6   4  248.48   15.70
  -4  -6   4  278.27   15.90
  -4  -6   4  274.27   15.90
  -4  -6   4  275.57   15.20
   5   6  -4   38.00    6.20
  -5   6   4   40.90    5.50
  -5   6   4   37.80    5.30
  -5  -6   4   28.60    4.30
  -5  -6   4   41.90    5.20
  -5  -6   4   36.20    5.40
   6   6  -4    3.90    5.90
  -6   6   4    5.70    3.50
  -6   6   4    0.10    3.70
  -6  -6   4    3.10    2.80
  -6  -6   4    6.80    3.00
  -6  -6   4    3.60    4.40
  -7   6   4   90.79    8.30
  -7   6   4   79.89    7.80
   7   6  -4   62.79    9.20
  -7  -6   4   71.99    9.50
  -7  -6   4   77.79    7.50
  -7  -6   4   82.49    7.70
  -8   6   4   -0.20    4.60
   8   6  -4    2.10    6.60
  -8  -6   4   -0.10    5.50
  -8  -6   4   -3.90    2.80
  -8  -6   4    1.60    3.20
   9   6  -4   27.90    8.00
  -9   6   4   26.00    5.80
  -9  -6   4   26.40    7.60
  -9  -6   4   27.40    4.90
  -9  -6   4   21.40    5.00
 -10   6   4   27.30    5.70
 -10  -6   4   29.80    5.40
 -10  -6   4   33.20    8.40
   8   7   4   40.70    8.50
  -8  -7  -4   45.20    7.10
   7   7   4   38.80    7.40
  -7  -7  -4   46.70    6.60
   7  -7   4   37.00    6.10
   6   7   4   85.19    9.40
  -6  -7  -4   92.69    8.80
   6  -7   4   99.19    9.20
   5   7   4  233.78   16.50
   5  -7   4  251.87   15.70
   5  -7   4  237.38   14.70
   4   7   4    3.70    4.50
   4  -7   4   -5.20    2.80
   3   7   4  467.05   27.30
   3  -7   4  492.55   27.30
   2   7   4  147.59   10.30
   2   7   4  127.09   10.10
   2  -7   4  121.79    9.80
  -1   7  -4    1.80    1.60
   1   7   4    7.40    3.50
   1   7   4    8.40    4.00
   1  -7   4    3.70    3.00
  -1  -7  -4   13.50    2.30
   0   7   4   82.59    7.10
   0   7   4   78.69    6.90
   0   7  -4   84.09    5.40
   0   7   4   74.59    6.80
   0  -7   4   84.89    6.70
   0  -7  -4   80.59    5.70
  -1   7   4   35.10    4.60
  -1   7   4   41.00    5.20
  -1   7   4   35.30    4.90
  -1  -7   4   28.20    4.50
   1  -7  -4   36.60    4.10
  -2   7   4  264.37   16.00
  -2   7   4  285.47   16.60
  -2   7   4  278.47   16.90
   2  -7  -4  283.17   16.30
  -2  -7   4  309.27   17.40
  -3   7   4  187.48   11.70
  -3   7   4  190.08   12.00
   3   7  -4  177.88   13.30
  -3  -7   4  186.98   12.30
  -3  -7   4  179.48   12.10
  -4   7   4   12.70    3.40
   4   7  -4   12.70    5.30
  -4   7   4   11.30    3.30
  -4  -7   4   15.20    4.10
  -4  -7   4   14.50    3.80
  -4  -7   4   20.60    3.10
   5   7  -4    1.60    5.10
  -5   7   4    7.40    3.50
  -5   7   4    3.50    3.50
  -5  -7   4    2.90    2.30
  -5  -7   4    1.30    4.10
  -5  -7   4    2.70    3.10
  -6   7   4  172.28   12.10
  -6   7   4  151.68   11.50
   6   7  -4  164.68   13.70
  -6  -7   4  172.18   11.90
  -6  -7   4  184.88   13.00
  -6  -7   4  189.58   12.00
   7   7  -4   35.30    7.70
  -7   7   4   33.30    6.00
  -7  -7   4   34.70    7.00
  -7  -7   4   45.20    6.10
  -7  -7   4   47.10    6.00
   8   7  -4   99.59   11.00
  -8   7   4   81.39    9.20
  -8  -7   4   96.59    8.40
  -8  -7   4   83.99    8.10
  -8  -7   4   87.29   10.90
   9   7  -4   12.70    7.90
  -9   7   4   11.80    5.40
  -9  -7   4   18.40    7.00
  -9  -7   4   15.00    4.20
   8   8   4   12.00    7.70
  -8  -8  -4    7.50    4.30
   7   8   4   56.09    9.40
   7  -8   4   65.69    7.60
  -7  -8  -4   65.09    8.50
   6   8   4    2.40    5.90
   6  -8   4    6.00    4.10
   5   8   4   56.59    8.70
   5  -8   4   71.49    7.40
   4   8   4   68.59    8.70
   4  -8   4   65.49    7.70
   3   8   4   22.70    5.90
   3  -8   4   38.80    5.90
   2   8   4    7.30    4.60
   2   8   4   10.40    4.20
   2  -8   4   10.60    3.70
   1   8   4  200.78   13.20
   1   8   4  214.38   13.50
   1  -8   4  187.68   13.20
   0   8   4  148.79   10.70
   0   8   4  139.69   10.30
   0   8   4  143.39   10.40
   0  -8   4  152.98   10.70
   0  -8  -4  137.39    9.20
  -1   8   4  205.48   13.20
  -1   8   4  209.88   12.90
  -1   8   4  211.18   13.40
   1  -8  -4  203.88   12.40
  -1  -8   4  192.18   13.70
   2   8  -4   11.80    5.20
  -2   8   4    4.20    3.50
  -2   8   4    5.40    3.00
  -2   8   4    5.90    3.30
   2  -8  -4   11.60    2.80
  -2  -8   4    9.60    3.50
  -3   8   4    3.20    3.00
   3   8  -4    0.20    5.10
  -3   8   4    3.40    2.90
  -3  -8   4    7.20    3.20
   3  -8  -4    0.40    2.30
   4   8  -4   23.60    6.50
  -4   8   4   32.70    4.50
  -4   8   4   30.20    5.00
  -4  -8   4   30.10    4.80
  -5   8   4  116.89    9.50
   5   8  -4  129.69   11.70
  -5   8   4  119.49    9.90
  -5  -8   4  122.99    9.50
  -5  -8   4  139.59    9.30
   6   8  -4   31.20    7.80
  -6   8   4   17.40    5.00
  -6  -8   4   24.20    4.10
  -6  -8   4   28.80    4.70
   7   8  -4   28.60    7.40
  -7  -8   4   29.50    7.00
  -7  -8   4   27.20    4.60
  -7  -8   4   37.60    5.60
  -8   8   4   51.99    7.30
   8   8  -4   40.10    9.00
  -8  -8   4   45.70    6.30
  -8  -8   4   46.40    8.40
   9   8  -4    2.70    8.10
  -9   8   4   10.30    5.10
  -9  -8   4    4.40    3.80
   7   9   4   18.90    7.10
   7  -9   4   20.10    4.90
   6   9   4    3.70    6.50
   6  -9   4   -0.80    3.70
   5   9   4   11.20    6.50
   5  -9   4    4.10    3.80
   4   9   4   24.40    7.00
   4  -9   4   31.40    5.70
   3   9   4   56.79    8.80
   3   9   4   60.69    9.10
   3  -9   4   61.89    7.10
   2   9   4   11.50    5.20
   2   9   4   -2.50    4.00
   2  -9   4   -1.90    3.60
   1   9   4    2.40    3.90
   1   9   4    3.40    4.80
   1  -9   4    2.60    3.50
   0   9   4   34.00    5.10
   0   9   4   22.20    5.10
   0   9   4   20.20    4.60
   0  -9   4   12.00    4.30
   0  -9  -4   17.10    3.10
  -1   9   4  145.89   10.60
  -1   9   4  136.29   10.40
  -1   9   4  131.59   10.20
  -1  -9   4  151.08   10.50
   2   9  -4   14.50    6.10
  -2   9   4   17.10    3.90
  -2   9   4   19.60    4.10
   2  -9  -4   12.10    3.20
  -2  -9   4   15.80    4.20
  -3   9   4   74.59    7.60
  -3   9   4   81.69    7.50
   3   9  -4   72.09    9.50
  -3  -9   4   86.29    8.20
   3  -9  -4   78.89    7.20
  -4   9   4   22.10    4.90
   4   9  -4   15.80    6.90
  -4   9   4   27.10    4.50
  -4  -9   4   10.90    3.90
   5   9  -4   -7.20    5.90
  -5   9   4    0.40    3.80
  -5  -9   4    3.40    3.40
  -6   9   4   11.30    4.20
   6   9  -4    4.30    7.10
  -6  -9   4    8.90    3.60
  -7   9   4   63.99    7.90
   7   9  -4   77.79   10.70
   8   9  -4    1.70    8.40
  -8   9   4    5.20    4.40
   6  10   4   36.30    8.40
   6 -10   4   36.50    5.90
   5  10   4    7.00    6.60
   5 -10   4   14.30    4.50
   4  10   4    2.90    6.80
   4  10   4    6.10    6.10
   4 -10   4    3.80    3.80
   3  10   4   -2.40    5.10
   3  10   4    2.90    6.10
   3 -10   4    3.90    3.80
   2  10   4   58.39    8.00
   2  10   4   56.49    8.70
   1  10   4   42.10    6.70
   1  10   4   29.70    5.90
   1  10   4   31.00    5.50
   1 -10   4   44.50    6.70
   0  10   4  148.09   11.40
   0  10   4  165.98   12.10
   0  10   4  146.19   12.00
   0 -10   4  167.88   12.20
   1  10  -4   -0.60    6.20
  -1  10   4    2.30    4.20
  -1  10   4    2.60    3.60
  -1  10   4    0.70    3.90
   1 -10  -4   -2.60    2.30
  -1 -10   4    1.10    3.50
  -2  10   4    7.30    3.80
  -2  10   4    9.10    4.00
   2  10  -4    1.30    6.20
   2 -10  -4    8.00    3.00
  -2 -10   4   -0.40    3.60
  -3  10   4   33.90    5.10
   3  10  -4   23.30    7.60
  -3  10   4   40.10    5.90
   3 -10  -4   27.10    4.40
  -3 -10   4   32.10    5.10
  -4  10   4   42.10    6.10
   4  10  -4   52.79    9.20
  -4  10   4   48.40    7.10
  -4 -10   4   63.49    6.90
   5  10  -4   82.29   10.60
  -5  10   4   80.79    8.60
  -5 -10   4   92.69    8.50
  -6  10   4   42.80    6.10
   6  10  -4   26.40    8.10
   7  10  -4   -2.40    7.30
  -7  10   4   -1.20    4.00
   5  11   4    0.10    7.30
   5  11   4   10.60    7.40
   5 -11   4    6.80    3.80
   4  11   4   26.10    7.00
   4  11   4   38.10    8.90
   4 -11   4   31.70    5.60
   3  11   4   -0.50    5.70
   3  11   4    0.30    7.30
   3 -11   4    2.90    4.00
   2  11   4  100.39   10.60
   2  11   4   77.19   11.20
   2 -11   4   99.89    9.90
   1  11   4   14.30    4.30
   1  11   4   21.10    6.50
   1  11   4   12.50    5.50
   1 -11   4   19.00    4.90
   0  11   4    2.20    3.30
   0  11  -4   -0.20    7.30
   0  11   4    1.40    5.30
   0  11   4    2.20    4.70
   0 -11   4   -1.70    3.80
   1  11  -4   12.10    6.80
  -1  11   4   -2.20    4.50
  -1  11   4    0.90    3.70
  -1 -11   4    3.90    4.40
  -2  11   4   49.70    6.50
  -2  11   4   40.50    6.50
   2  11  -4   49.90    9.10
   2 -11  -4   43.30    5.80
  -2 -11   4   68.49    7.40
  -3  11   4    6.60    4.30
  -3  11   4    3.30    3.90
   3  11  -4   -6.70    7.40
  -3 -11   4   -0.70    3.70
   3 -11  -4    4.70    3.20
  -4  11   4   32.00    5.30
   4  11  -4   27.30    8.40
   5  11  -4   32.80    9.50
  -5  11   4   36.50    5.70
  -5 -11   4   32.80    5.70
   6  11  -4    8.40    8.20
  -6  11   4    3.40    3.90
   3  12   4    6.10    7.30
   3  12   4   14.10    8.60
   3 -12   4   12.90    4.40
   2  12   4   14.90    6.60
   2  12   4   12.90    7.90
   2  12   4   12.30    4.30
   2 -12   4   11.30    4.70
   1  12   4    4.30    5.80
  -1  12  -4   -2.50    7.50
   1  12   4    4.60    3.30
   1  12   4    6.20    6.90
   1 -12   4    2.10    3.60
   0  12  -4   26.50    8.20
   0  12   4   44.10    6.60
   0  12   4   31.40    6.80
   0 -12   4   41.30    6.50
  -1  12   4    4.50    3.70
   1  12  -4    4.40    7.40
  -1  12   4   -3.60    5.00
  -1 -12   4   -1.00    3.40
  -2  12   4   -0.50    5.10
  -2  12   4    5.90    3.70
   2  12  -4   12.50    8.20
  -2 -12   4    4.20    3.90
   3  12  -4   10.60    8.30
  -3  12   4   10.50    4.20
   3 -12  -4    8.50    3.50
  -3 -12   4   10.40    3.90
  -4  12   4   52.29    7.00
   4  12  -4   34.30    9.40
  -4 -12   4   49.20    6.30
   0  13  -4    6.20    9.00
   0  13   4   -1.60    3.40
   0 -13   4    2.80    3.60
   1  13  -4   -4.20    8.30
  -1  13   4    1.70    3.80
 -10   0  -5    0.80    3.70
   9   0   5  188.08   13.50
  -9   0  -5  168.38   12.90
   8   0   5    0.70    3.80
  -8   0  -5    0.00    3.00
   7   0   5  111.19    9.00
  -7   0  -5  120.89    9.00
   6   0   5    0.00    2.60
  -6   0  -5    4.30    2.30
  -5   0  -5  608.44   33.70
   5   0   5  650.63   33.90
  -4   0  -5    1.00    1.70
   4   0   5    1.30    2.10
   3   0   5  788.42   40.40
  -3   0  -5  783.92   40.70
   3   0   5  756.72   40.80
   2   0   5   -0.70    1.50
   2   0   5    0.00    1.20
  -2   0  -5   -1.30    1.30
   2   0   5    1.60    1.70
   1   0   5  434.06   22.80
   1   0   5  429.36   22.50
   1   0   5  425.26   22.60
   0   0   5    0.70    1.30
   0   0   5    1.00    1.10
   0   0   5    0.70    1.10
  -1   0   5  471.45   24.90
  -1   0   5  489.55   24.90
  -1   0   5  462.45   24.90
  -2   0   5    1.20    1.10
  -2   0   5    0.60    1.30
  -2   0   5   -0.30    1.10
  -3   0   5  188.18   10.90
  -3   0   5  190.38   11.00
  -4   0   5    1.50    2.10
  -4   0   5    0.50    2.50
  -5   0   5  698.43   37.00
   5   0  -5  694.73   36.20
  -5   0   5  689.03   37.00
  -6   0   5    0.70    3.00
   6   0  -5    0.40    2.20
  -6   0   5    3.00    2.50
  -7   0   5   46.60    6.20
  -7   0   5   48.20    6.00
  -8   0   5   -0.30    3.50
  -8   0   5    3.50    4.10
  -9   0   5   12.60    6.00
  -9   0   5   17.40    4.80
 -10   0   5   -0.20    3.90
 -10   0   5    1.70    6.00
 -11   0   5   28.10    8.20
 -11   0   5   26.50    5.70
 -10   1  -5    6.50    4.10
 -10  -1  -5    1.40    3.40
   9   1   5   23.80    5.90
  -9   1  -5   17.90    4.50
  -9  -1  -5   23.40    4.80
   8   1   5    0.90    4.00
  -8   1  -5    5.30    3.50
   8  -1   5    1.10    3.80
  -8  -1  -5    5.90    3.70
   7   1   5  151.58   10.80
  -7   1  -5  135.49   10.00
  -7  -1  -5  154.68   10.50
   7  -1   5  134.69   10.50
  -6   1  -5   11.20    3.00
   6   1   5   10.10    3.40
   6  -1   5   11.60    3.20
  -6  -1  -5   12.80    3.10
  -5   1  -5    0.80    1.90
   5   1   5    1.40    2.40
  -5  -1  -5    0.70    1.90
   5  -1   5    0.20    2.30
   4   1   5  121.19    8.30
  -4   1  -5  120.09    7.80
  -4  -1  -5  118.29    8.00
   4  -1   5  127.49    8.20
   4  -1   5  125.89    7.90
  -3   1  -5  932.11   49.00
   3   1   5  934.41   49.30
   3  -1   5  951.30   49.10
   3  -1   5  918.21   48.60
   3  -1   5  958.50   49.30
  -3  -1  -5  960.50   49.40
   2   1   5 1834.72   96.79
   2   1   5 1938.01   97.49
   2   1   5 1917.41   97.49
  -2   1  -5 1941.71   97.29
   2  -1   5 1830.32   96.89
  -2  -1  -5 1907.81   97.59
   2  -1   5 1884.61   97.49
   2  -1   5 1923.41   97.59
   1   1   5 1767.82   89.49
   1   1   5 1678.53   88.99
  -1   1  -5 1707.33   89.09
   1   1   5 1722.83   89.49
   1  -1   5 1743.23   89.49
   1  -1   5 1798.62   89.59
   1  -1   5 1773.92   88.99
   0   1   5 2040.00  102.09
   0   1   5 1971.60  101.99
   0  -1   5 2005.10  102.09
   0  -1   5 1965.60  101.69
   0  -1   5 1972.30  102.09
  -1   1   5  688.33   37.00
  -1   1   5  693.53   37.20
  -1   1   5  677.23   37.30
  -1  -1   5  748.03   37.30
  -1  -1   5  728.03   36.80
  -1  -1   5  745.63   37.30
  -1  -1   5  727.03   37.10
  -2   1   5    2.60    1.40
  -2   1   5    3.90    1.60
  -2   1   5    2.70    1.20
  -2  -1   5    6.30    1.60
  -2  -1   5    3.80    1.70
  -2  -1   5    5.00    1.30
  -3   1   5 1092.69   57.29
  -3   1   5 1042.90   57.09
  -3  -1   5 1135.39   57.39
  -3  -1   5 1141.89   57.09
  -4   1   5  233.48   12.70
  -4   1   5  221.98   12.70
   4  -1  -5  229.98   11.90
  -4  -1   5  190.78   12.80
  -5   1   5  882.01   47.70
   5   1  -5  927.51   47.40
  -5   1   5  876.81   47.80
  -5  -1   5  927.01   47.80
  -5  -1   5  912.81   47.70
  -6   1   5  135.49    9.30
  -6   1   5  147.99    9.50
  -6  -1   5  132.59    9.60
  -6  -1   5  129.29    9.80
  -7   1   5   -0.50    3.40
  -7   1   5   -0.70    3.00
   7   1  -5    2.60    3.70
  -7  -1   5   -6.30    3.20
  -7  -1   5    0.10    3.30
  -8   1   5   22.30    4.40
  -8   1   5   23.70    5.50
  -8  -1   5   10.90    5.00
  -8  -1   5   12.30    4.20
  -9   1   5   24.70    5.90
  -9   1   5   11.40    4.90
  -9  -1   5   29.60    5.30
  -9  -1   5   25.80    5.90
 -10   1   5   -1.50    5.60
 -10   1   5    1.70    4.50
 -10  -1   5   11.50    6.20
 -10  -1   5    8.70    4.80
 -11   1   5    2.10    7.00
 -11   1   5    1.80    4.80
 -11  -1   5   -0.60    6.80
 -11  -1   5    2.80    4.20
 -10   2  -5   14.60    4.40
  10   2   5   12.30    6.60
 -10  -2  -5   15.60    4.50
  -9   2  -5    4.20    3.30
   9   2   5    1.50    5.40
  -9  -2  -5    1.70    3.70
   8   2   5   41.30    6.60
  -8   2  -5   43.20    6.20
   8  -2   5   49.10    6.60
  -8  -2  -5   31.30    5.30
  -7   2  -5    4.70    2.70
   7   2   5    9.20    4.30
   7  -2   5    9.60    3.80
  -7  -2  -5    9.80    3.50
   6   2   5  281.67   18.10
  -6   2  -5  324.37   18.00
  -6  -2  -5  296.07   18.20
   6  -2   5  306.77   17.50
   6  -2   5  327.27   18.00
   5   2   5  175.98   10.10
  -5   2  -5  131.29    9.40
   5  -2   5  135.09    9.40
   5  -2   5  145.49    9.60
   5  -2   5  152.98    9.50
  -5  -2  -5  161.88    9.80
   4   2   5  694.93   37.70
  -4   2  -5  710.33   37.40
  -4  -2  -5  706.23   37.90
   4  -2   5  724.73   37.70
   4  -2   5  702.33   37.60
   3   2   5   63.39    5.30
  -3   2  -5   60.29    4.50
   3  -2   5   60.29    5.00
   3  -2   5   62.79    5.20
  -3  -2  -5   70.19    5.40
   2   2   5   39.40    4.30
  -2   2  -5   39.30    3.20
   2   2   5   37.70    4.30
   2  -2   5   39.50    4.10
  -2  -2  -5   48.40    4.20
   2  -2   5   39.00    4.20
   1   2   5   21.20    2.80
   1   2   5   23.20    3.20
  -1   2  -5   22.90    1.80
   1  -2   5   23.00    2.00
   1  -2   5   24.30    2.90
   1  -2   5   20.30    3.10
   0   2   5 1185.68   60.59
   0   2   5 1234.98   60.89
   0  -2   5 1172.98   60.89
   0  -2   5 1146.89   60.39
   0  -2   5 1143.59   60.99
  -1   2   5    1.10    1.50
  -1   2   5    2.50    1.60
  -1   2   5    0.80    1.10
  -1  -2   5    2.30    1.50
  -1  -2   5    0.10    0.70
  -1  -2   5    0.40    1.60
  -1  -2   5    0.30    1.40
  -2   2   5  596.54   29.60
  -2   2   5  574.64   30.30
  -2   2   5  605.74   30.10
  -2  -2   5  562.04   30.30
  -2  -2   5  529.15   29.60
  -2  -2   5  562.04   30.20
  -3   2   5    3.10    2.10
  -3   2   5   -0.40    1.70
  -3   2   5    2.00    0.80
  -3  -2   5   -1.60    1.80
  -3  -2   5   -0.40    2.40
  -4   2   5   53.49    4.90
  -4   2   5   59.39    5.00
  -4  -2   5   48.90    5.90
  -4  -2   5   55.69    4.90
  -5   2   5   29.60    4.20
  -5   2   5   27.20    3.70
   5   2  -5   27.20    4.00
  -5  -2   5   24.20    3.50
  -5  -2   5   29.60    3.90
  -6   2   5  356.76   20.30
  -6   2   5  351.76   20.10
   6   2  -5  356.36   20.00
  -6  -2   5  352.56   20.10
  -6  -2   5  344.17   20.30
   7   2  -5    6.70    3.60
  -7   2   5   -3.00    3.30
  -7   2   5    3.40    3.10
  -7  -2   5    9.20    4.00
  -7  -2   5    0.90    3.00
  -8   2   5   -0.90    4.30
  -8   2   5   -1.10    3.10
  -8  -2   5   -2.20    3.70
  -8  -2   5   -1.00    4.30
  -9   2   5   -2.70    3.80
  -9   2   5    4.70    5.40
  -9  -2   5   -3.50    3.60
  -9  -2   5    4.20    5.30
 -10   2   5   -4.70    4.20
 -10   2   5    3.80    5.50
 -10  -2   5   -2.20    6.00
 -10  -2   5    0.20    3.80
 -11   2   5    7.80    4.70
 -11  -2   5   -0.30    6.80
 -11  -2   5    2.20    4.10
  10   3   5   12.20    7.10
 -10   3  -5    6.40    3.50
 -10  -3  -5    9.90    3.90
  -9   3  -5   -1.00    2.80
   9   3   5   -2.50    5.60
  -9  -3  -5   -1.00    3.20
   8   3   5  262.07   16.30
  -8  -3  -5  235.98   15.70
  -7   3  -5    4.70    3.20
   7   3   5    7.40    4.40
   7  -3   5    0.50    3.50
  -7  -3  -5    4.00    3.30
   6   3   5  141.09    9.80
  -6   3  -5  126.69    8.90
   6  -3   5  116.69    9.20
   6  -3   5  115.89    8.80
  -6  -3  -5  133.19    9.30
   6  -3   5  118.99    9.60
   5   3   5   55.29    6.10
  -5   3  -5   47.10    4.60
   5  -3   5   42.20    5.50
   5  -3   5   43.80    4.80
   5  -3   5   41.50    4.90
  -4   3  -5   62.89    4.60
   4   3   5   42.70    5.40
   4  -3   5   56.79    5.10
  -4  -3  -5   41.90    5.00
   4  -3   5   53.59    5.10
   4  -3   5   62.39    5.20
  -3   3  -5  240.88   13.00
   3   3   5  225.08   14.00
  -3  -3  -5  232.88   14.00
   3  -3   5  232.78   13.60
   3  -3   5  236.78   13.70
   3  -3   5  243.28   14.00
   2   3   5  635.84   34.40
  -2   3  -5  646.84   33.60
   2   3   5  655.13   34.70
   2  -3   5  647.84   34.60
   2  -3   5  659.03   34.40
   1   3   5  589.54   29.90
   1   3   5  558.74   30.10
   1  -3   5  536.95   29.00
   1  -3   5  570.94   30.10
   1  -3   5  561.54   30.30
   0   3   5   62.49    5.10
   0   3   5   66.89    4.80
   0  -3   5   62.09    4.30
   0  -3   5   62.39    5.20
   0  -3   5   60.19    5.10
  -1   3   5   87.99    6.20
  -1   3   5   85.29    5.30
  -1   3   5   83.09    6.00
  -1  -3   5   84.99    6.30
  -1  -3   5   84.19    5.70
  -1  -3   5   81.49    6.10
  -2   3   5  224.38   13.90
  -2   3   5  225.48   12.80
  -2   3   5  221.68   13.50
  -2  -3   5  251.77   13.90
  -2  -3   5  253.17   12.90
  -2  -3   5  268.37   13.70
  -3   3   5  227.58   13.40
  -3   3   5  208.98   12.90
  -3  -3   5  240.68   13.40
  -3  -3   5  246.48   13.50
  -3  -3   5  225.28   12.60
  -4   3   5 1203.28   61.89
  -4   3   5 1193.68   62.19
  -4  -3   5 1193.58   61.69
  -4  -3   5 1168.08   61.99
   5   3  -5   77.89    7.30
  -5  -3   5   85.89    6.40
  -5  -3   5   78.69    7.00
  -6   3   5    7.70    3.10
  -6   3   5   14.70    3.50
   6   3  -5   11.00    4.00
  -6  -3   5    8.50    2.60
  -6  -3   5   10.90    3.50
   7   3  -5   11.10    4.70
  -7   3   5   11.30    4.00
  -7   3   5    6.30    4.40
  -7  -3   5    3.90    3.50
  -7  -3   5    7.30    4.20
   8   3  -5   45.40    6.10
  -8   3   5   25.10    5.50
  -8  -3   5   46.20    6.70
  -8  -3   5   40.50    6.00
  -9   3   5    6.00    5.20
  -9   3   5    3.40    4.20
  -9  -3   5   -9.10    5.10
  -9  -3   5   -1.30    3.60
 -10   3   5   15.90    6.50
 -10   3   5    7.60    4.50
 -10  -3   5   11.10    4.40
 -10  -3   5   11.70    6.60
 -11   3   5    7.30    4.90
 -11  -3   5    8.10    7.40
 -11  -3   5    9.60    4.70
   9   4   5    0.40    6.80
  -9   4  -5   -7.10    3.00
  -9  -4  -5   -4.30    3.30
   8   4   5   10.10    5.50
  -8   4  -5   12.90    4.20
  -8  -4  -5   19.70    4.50
   7   4   5   29.80    5.90
  -7  -4  -5   29.30    5.30
   7  -4   5   47.80    7.00
   6   4   5   79.99    8.20
  -6   4  -5   70.49    6.70
   6  -4   5   76.59    7.50
  -6  -4  -5   78.09    7.20
   6  -4   5   70.79    7.00
   5   4   5  117.59    9.50
  -5   4  -5  123.39    8.00
   5  -4   5  123.89    9.10
   5  -4   5  119.09    8.90
   5  -4   5  124.39    8.70
  -5  -4  -5  106.49    8.80
   4   4   5  452.45   23.60
   4  -4   5  403.26   23.20
  -4  -4  -5  431.56   23.60
   4  -4   5  404.96   23.50
   4  -4   5  393.06   23.10
   3   4   5  144.29    9.40
   3  -4   5  129.49    9.20
   3  -4   5  124.59    9.20
  -3  -4  -5  140.39    9.20
   3  -4   5  132.39    8.80
  -2   4  -5    3.10    1.30
   2   4   5   11.20    3.20
   2   4   5    3.30    3.00
   2  -4   5    2.80    2.60
   2  -4   5    1.00    2.10
   2  -4   5    3.10    2.40
   1   4   5  692.13   36.40
   1   4   5  688.63   36.00
   1  -4   5  662.43   36.40
   1  -4   5  680.53   36.20
   1  -4   5  677.33   36.00
   0   4   5  201.58   13.30
   0   4   5  212.18   12.90
   0  -4   5  248.58   13.50
   0  -4   5  240.58   13.50
   0  -4   5  236.88   12.50
  -1   4   5  413.76   22.00
  -1   4   5  440.96   21.50
  -1   4   5  410.46   22.30
  -1  -4   5  385.16   22.30
  -1  -4   5  362.76   21.40
  -2   4   5  707.63   38.20
  -2   4   5  724.23   38.90
  -2   4   5  738.03   39.30
  -2  -4   5  762.32   39.40
  -2  -4   5  738.73   38.20
  -2  -4   5  760.32   38.80
  -3   4   5  660.23   33.80
  -3   4   5  675.23   34.40
  -3   4   5  616.54   32.80
  -3  -4   5  608.84   34.10
  -3  -4   5  639.44   33.90
  -3  -4   5  625.54   33.30
   4   4  -5   61.19    6.90
  -4   4   5   63.09    5.10
  -4   4   5   57.49    5.30
  -4  -4   5   58.59    4.60
  -4  -4   5   55.79    5.30
  -4  -4   5   63.89    5.90
  -5   4   5   16.50    3.10
  -5   4   5   14.80    3.10
   5   4  -5   15.00    4.20
  -5  -4   5    8.60    2.50
  -5  -4   5    5.30    3.50
  -5  -4   5   15.60    2.80
  -6   4   5  439.66   26.00
  -6   4   5  435.96   26.40
   6   4  -5  484.65   26.50
  -6  -4   5  503.65   26.20
  -6  -4   5  492.65   26.70
  -7   4   5   47.40    6.60
   7   4  -5   28.20    5.60
  -7  -4   5   29.40    4.80
  -7  -4   5   33.60    5.70
   8   4  -5   35.50    6.40
  -8   4   5   29.90    5.90
  -8   4   5   29.60    5.50
  -8  -4   5   33.80    6.40
  -8  -4   5   32.00    5.20
  -9   4   5   39.30    6.60
  -9   4   5   34.90    6.80
  -9  -4   5   38.70    6.10
  -9  -4   5   29.50    7.10
 -10   4   5   21.60    5.70
 -10  -4   5   12.70    6.80
 -10  -4   5   13.40    4.60
   9   5   5   31.50    7.90
  -9  -5  -5   44.50    7.00
   8   5   5    3.00    6.10
  -8   5  -5    4.60    4.00
  -8  -5  -5   -2.50    3.30
   7   5   5  117.19   11.80
  -7   5  -5  118.39    9.30
  -7  -5  -5  123.09   10.10
   6   5   5   45.40    6.60
  -6   5  -5   55.49    5.70
   6  -5   5   53.69    6.20
  -6  -5  -5   65.19    6.80
   6  -5   5   63.49    6.60
  -5   5  -5   52.39    5.20
   5  -5   5   58.19    7.00
   5  -5   5   64.19    5.80
   5  -5   5   45.40    5.90
  -4   5  -5   28.10    3.70
   4   5   5   21.50    4.50
   4  -5   5   18.90    4.40
   4  -5   5   29.00    4.10
   4  -5   5   22.60    3.80
  -4  -5  -5   16.00    3.80
   3   5   5    6.00    3.60
  -3   5  -5    9.10    1.90
   3  -5   5    8.30    2.80
   3  -5   5    9.50    2.80
   3  -5   5   11.60    3.30
  -2   5  -5    9.70    1.70
   2   5   5   16.40    3.50
   2   5   5   15.30    3.20
   2  -5   5   14.30    2.90
   2  -5   5   12.40    3.20
   2  -5   5   15.00    3.20
   1   5   5  315.07   17.30
   1   5   5  302.87   17.60
   1  -5   5  298.97   17.70
   1  -5   5  288.07   17.30
   1  -5   5  309.47   17.30
   0   5   5   16.30    3.50
   0   5   5   19.80    3.30
   0  -5   5   25.90    3.60
   0  -5   5   21.30    3.30
   0  -5   5   23.40    3.90
  -1   5   5    2.10    2.10
  -1   5   5    4.40    2.30
  -1   5   5    3.70    2.50
  -1  -5   5    9.40    2.60
  -1  -5   5    9.30    2.80
  -1  -5   5   10.10    2.50
  -2   5   5   58.59    5.40
  -2   5   5   61.09    5.70
  -2   5   5   63.29    4.70
  -2  -5   5   65.09    4.40
  -2  -5   5   73.59    6.00
  -2  -5   5   67.99    5.50
  -2  -5   5   74.19    5.90
  -3   5   5  590.34   31.00
  -3   5   5  591.04   31.50
  -3   5   5  576.54   30.10
  -3  -5   5  584.74   31.60
  -3  -5   5  535.05   30.40
  -3  -5   5  585.84   31.20
  -3  -5   5  596.24   30.90
   4   5  -5  132.69    9.70
  -4   5   5   94.49    7.60
  -4   5   5  104.69    8.20
  -4  -5   5  111.39    8.10
  -4  -5   5  119.69    7.70
  -4  -5   5  123.29    8.40
  -4  -5   5  116.49    7.40
  -5   5   5  136.19    9.40
   5   5  -5  110.19   10.10
  -5   5   5  127.39    8.70
  -5  -5   5  126.59    9.30
  -5  -5   5  126.29    8.80
  -5  -5   5  117.39    8.40
  -5  -5   5  116.99    8.20
  -6   5   5   -1.50    3.10
   6   5  -5   -0.80    4.40
  -6   5   5    1.00    3.10
  -6  -5   5   -0.20    2.40
  -6  -5   5    4.50    3.10
  -6  -5   5    0.90    3.90
   7   5  -5   12.90    5.60
  -7   5   5   14.30    4.30
  -7   5   5   14.20    4.70
  -7  -5   5    6.00    4.70
  -7  -5   5   11.70    3.30
  -8   5   5   98.09    9.70
   8   5  -5   92.69    9.80
  -8   5   5   70.39    8.60
  -8  -5   5   93.89    8.20
  -8  -5   5   96.29   10.20
  -9   5   5   51.79    7.30
   9   5  -5   47.40    8.10
  -9  -5   5   40.00    7.60
  -9  -5   5   41.70    6.70
 -10   5   5    9.20    5.00
 -10  -5   5   14.40    7.50
 -10  -5   5   20.80    5.00
   9   6   5   13.50    7.40
  -9  -6  -5   20.90    5.10
   8   6   5   12.10    7.20
  -8  -6  -5    5.10    4.00
   7   6   5    7.30    6.00
  -7  -6  -5   17.50    4.50
   7  -6   5   26.00    4.80
   6   6   5    2.10    5.20
  -6  -6  -5    2.10    3.40
   6  -6   5    4.30    3.10
   6  -6   5    3.10    3.70
   5   6   5  163.18   11.90
   5  -6   5  153.38   10.60
  -5  -6  -5  169.78   11.60
   5  -6   5  142.39   11.30
   4   6   5   79.79    8.50
   4  -6   5   85.79    7.20
   4  -6   5   84.09    7.60
   4  -6   5   80.99    8.30
   3  -6   5   17.70    3.50
   3  -6   5   16.70    4.00
   3  -6   5   20.70    4.30
   2   6   5   17.90    4.00
   2  -6   5   11.00    3.20
   2  -6   5    8.40    3.50
   2  -6   5    7.30    3.20
   1   6   5   99.29    8.50
   1   6   5  107.39    8.40
   1  -6   5  128.99    8.70
   1  -6   5  132.79    8.90
   0   6  -5   39.80    2.80
   0   6   5   38.30    5.20
   0   6   5   36.10    4.90
   0  -6   5   42.70    5.40
   0  -6  -5   38.50    3.30
   0  -6   5   44.80    5.10
  -1   6   5  414.76   24.30
  -1   6   5  433.16   24.20
  -1   6   5  437.06   23.60
  -1  -6   5  441.86   24.80
  -1  -6   5  453.85   24.20
  -1  -6   5  438.56   23.60
  -2   6   5  186.88   11.60
  -2   6   5  182.68   10.60
  -2   6   5  195.68   11.40
  -2  -6   5  177.38   11.80
  -2  -6   5  165.58   11.10
  -2  -6   5  166.28   11.30
  -3   6   5   92.79    6.20
  -3   6   5   74.09    6.40
  -3   6   5   83.89    6.40
  -3  -6   5   81.49    6.80
  -3  -6   5   70.09    6.50
  -3  -6   5   71.79    6.70
  -3  -6   5   67.29    5.20
  -4   6   5   49.20    5.40
   4   6  -5   42.10    6.30
  -4   6   5   55.49    5.30
  -4  -6   5   36.30    4.10
  -4  -6   5   40.40    5.50
  -4  -6   5   43.50    5.70
  -4  -6   5   42.10    5.50
  -5   6   5   89.89    7.80
  -5   6   5   81.89    7.40
   5   6  -5   83.19    8.90
  -5  -6   5   79.89    6.50
  -5  -6   5   88.79    7.90
  -5  -6   5   91.69    7.60
  -6   6   5   80.89    7.20
  -6   6   5   83.39    7.70
   6   6  -5   67.09    8.80
  -6  -6   5   67.89    6.50
  -6  -6   5   67.49    8.10
  -6  -6   5   72.99    6.50
  -7   6   5   68.59    7.90
   7   6  -5   69.99    8.80
  -7   6   5   57.89    7.90
  -7  -6   5   78.59    6.90
  -7  -6   5   69.39    7.20
  -7  -6   5   62.19    8.60
   8   6  -5   11.40    6.60
  -8   6   5   13.10    5.40
  -8  -6   5   10.10    5.70
  -8  -6   5    5.50    3.80
  -8  -6   5   12.90    4.40
   9   6  -5   14.60    7.90
  -9   6   5   14.20    5.70
  -9  -6   5   16.60    4.30
  -9  -6   5   14.80    7.50
  -9  -6   5   21.50    4.80
 -10   6   5   29.20    6.90
 -10  -6   5   36.20    6.00
 -10  -6   5   32.10    8.80
 -10  -6   5   27.10    5.30
   8   7   5    7.50    7.50
  -8  -7  -5    7.80    4.30
   7   7   5   69.99   10.30
   7  -7   5   68.69    7.60
  -7  -7  -5   66.49    8.00
   6   7   5   41.80    7.30
   6  -7   5   41.80    6.20
  -6  -7  -5   62.39    7.30
   5   7   5   19.70    5.70
   5  -7   5   18.10    3.70
   5  -7   5   17.60    4.20
   4   7   5   14.10    5.10
   4  -7   5   27.70    4.30
   4  -7   5   27.70    5.10
   3   7   5   93.89    9.20
   3   7   5   87.79    8.60
   3  -7   5   92.19    8.40
   2   7   5  368.26   21.80
   2   7   5  375.06   21.50
   2  -7   5  357.36   21.50
   2  -7   5  381.96   22.10
   1   7   5  243.88   14.80
   1   7   5  235.28   14.50
   1  -7   5  237.48   14.90
   1  -7   5  208.08   14.00
   0   7   5   32.10    4.70
   0   7   5   33.50    4.40
   0   7   5   32.00    4.60
   0  -7   5   25.90    4.60
   0  -7  -5   33.20    3.30
   0  -7   5   31.90    4.80
  -1   7   5    0.40    2.60
  -1   7   5   -2.80    2.50
  -1   7   5    3.30    2.50
   1  -7  -5    0.10    1.70
  -1  -7   5    4.70    3.50
  -1  -7   5    0.20    2.70
  -2   7   5   20.10    3.60
  -2   7   5   16.80    3.40
  -2   7   5   17.80    3.80
  -2  -7   5    8.80    3.80
  -3   7   5   26.10    4.20
  -3   7   5   24.40    3.90
  -3  -7   5   34.30    4.60
  -3  -7   5   33.30    4.60
  -3  -7   5   32.50    4.90
  -4   7   5  152.98   10.20
  -4   7   5  157.28   10.80
   4   7  -5  139.79   12.10
  -4  -7   5  149.39    9.50
  -4  -7   5  154.38   11.00
  -4  -7   5  146.59   10.60
  -5   7   5    6.20    3.70
  -5   7   5    4.80    3.50
   5   7  -5    2.50    5.60
  -5  -7   5    6.00    3.50
  -5  -7   5   11.10    4.80
  -5  -7   5    4.20    2.50
   6   7  -5   56.89    7.80
  -6   7   5   63.19    6.70
  -6   7   5   68.19    7.40
  -6  -7   5   40.30    6.30
  -6  -7   5   42.20    5.60
  -6  -7   5   51.99    7.20
  -7   7   5   48.70    6.50
   7   7  -5   49.20    7.80
  -7   7   5   55.79    7.20
  -7  -7   5   47.00    6.60
  -7  -7   5   58.09    8.00
  -7  -7   5   39.60    5.90
   8   7  -5    9.40    6.80
  -8   7   5   16.80    5.10
  -8  -7   5   16.50    6.90
  -8  -7   5   10.20    4.10
  -8  -7   5    8.40    3.80
   9   7  -5   65.79    9.90
  -9   7   5   61.89    8.30
  -9  -7   5   62.39    9.30
  -9  -7   5   70.69    7.40
  -9  -7   5   77.19    7.60
   8   8   5   22.30    8.50
  -8  -8  -5   29.00    6.00
   7   8   5   -0.70    6.90
   7  -8   5   -1.00    3.40
   6   8   5    5.40    6.10
   5   8   5    4.30    5.60
   5  -8   5    3.20    3.50
   4   8   5  129.69   11.40
   4  -8   5  115.99   10.10
   3   8   5    6.00    5.00
   3   8   5   -3.80    4.00
   3  -8   5    5.90    3.70
   2   8   5    0.00    4.50
   2   8   5    4.60    4.30
   2  -8   5    4.30    3.60
   1   8   5   64.89    7.40
   1   8   5   58.99    7.50
   1  -8   5   59.99    6.80
   0   8   5  344.67   20.10
   0   8   5  332.57   20.00
   0   8   5  319.27   19.40
   0  -8   5  360.16   20.40
   0  -8  -5  305.27   18.80
  -1   8   5   89.69    7.90
  -1   8   5   90.39    7.90
  -1   8   5   92.59    8.10
  -1  -8   5  102.79    8.50
   1  -8  -5   87.99    6.80
  -2   8   5  178.88   12.10
  -2   8   5  176.68   11.80
  -2   8   5  173.18   11.80
  -2  -8   5  176.78   12.70
  -3   8   5    8.80    3.80
   3   8  -5    8.90    5.70
  -3   8   5    9.80    3.30
  -3  -8   5    9.90    3.70
  -4   8   5    0.60    3.30
  -4   8   5    3.10    3.00
   4   8  -5    2.80    5.00
  -4  -8   5    8.50    4.60
  -4  -8   5    4.40    3.40
  -5   8   5   65.79    6.90
  -5   8   5   59.89    6.80
   5   8  -5   58.29    8.60
  -5  -8   5   51.49    7.20
  -5  -8   5   64.69    6.90
   6   8  -5  143.99   12.60
  -6   8   5  119.39   10.50
  -6   8   5  134.59   11.00
  -6  -8   5  145.99   12.00
  -6  -8   5  143.29   10.80
  -7   8   5    0.50    4.00
   7   8  -5   11.40    7.40
  -7  -8   5   15.30    4.10
  -7  -8   5    4.60    5.90
  -8   8   5   29.50    6.20
   8   8  -5   36.40    8.30
  -8  -8   5   36.00    5.40
  -8  -8   5   38.10    8.00
   9   8  -5   16.30    8.40
  -9   8   5   22.20    5.90
   7   9   5   -2.80    7.00
   7  -9   5   -0.20    3.30
   6   9   5   23.10    8.00
   6  -9   5   15.70    4.60
   5   9   5    8.10    6.50
   5  -9   5    3.50    3.70
   4   9   5    1.50    5.70
   4   9   5   15.50    5.80
   4  -9   5    9.10    4.20
   3   9   5  105.39   11.00
   3   9   5   83.69   10.00
   3  -9   5  107.69    9.40
   2   9   5  160.08   13.00
   2   9   5  175.58   13.10
   2  -9   5  163.08   12.20
   1   9   5   79.99    8.40
   1   9   5   82.39    8.70
   1  -9   5   72.39    8.30
   0   9   5    4.00    3.90
   0   9   5   11.40    4.60
   0   9   5    5.50    3.50
   0  -9   5    5.10    4.10
  -1   9   5   20.50    4.70
  -1   9   5   24.90    5.00
  -1   9   5   29.90    4.80
  -1  -9   5   17.10    4.50
   1  -9  -5   27.90    3.90
  -2   9   5   30.20    4.90
  -2   9   5   33.70    5.30
   2  -9  -5   25.60    3.90
  -2  -9   5   34.80    5.60
  -3   9   5   15.70    4.20
  -3   9   5   19.10    4.30
   3   9  -5   12.70    6.10
  -3  -9   5   12.00    4.30
   4   9  -5   89.69   11.00
  -4   9   5   87.79    8.10
  -4   9   5   76.89    8.10
  -4  -9   5   95.49    8.70
   5   9  -5   60.09    9.50
  -5   9   5   70.59    7.70
  -5  -9   5   62.59    8.00
   6   9  -5    6.80    7.10
  -6   9   5   -3.60    3.70
  -6  -9   5    2.60    3.50
  -7   9   5   20.10    4.80
   7   9  -5   12.60    7.70
  -7  -9   5   17.20    4.10
   8   9  -5   17.20    8.30
  -8   9   5   32.70    6.30
   6  10   5    9.90    6.90
   6 -10   5   11.60    4.40
   5  10   5   24.60    7.40
   5  10   5   18.30    7.30
   5 -10   5   18.20    4.90
   4  10   5   21.30    6.80
   4  10   5   14.10    6.70
   4 -10   5   18.40    4.90
   3  10   5    3.40    5.90
   3  10   5    6.30    5.80
   3 -10   5    4.30    4.10
   2  10   5    4.10    4.80
   2  10   5    7.40    6.60
   2 -10   5    2.80    3.90
   1  10   5   69.79    9.50
   1  10   5   59.69    7.50
   1  10   5   66.79    8.60
   1 -10   5   79.19    8.30
   0  10   5   46.10    6.20
   0  10   5   48.30    6.60
   0  10   5   48.10    6.70
   0 -10   5   40.10    6.30
  -1  10   5    9.70    4.40
  -1  10   5   15.00    4.30
  -1 -10   5   15.80    4.70
  -2  10   5    3.00    3.70
   2  10  -5    4.00    7.10
  -2  10   5    0.40    4.20
   2 -10  -5    3.40    2.90
  -2 -10   5    3.90    3.90
  -3  10   5   24.30    4.80
  -3  10   5   24.70    5.00
   3  10  -5    8.80    7.20
  -3 -10   5   16.20    4.80
  -4  10   5   29.00    5.60
   4  10  -5   25.30    8.60
  -4  10   5   34.90    5.60
  -4 -10   5   43.30    6.40
  -5  10   5    2.60    3.50
   5  10  -5   -4.10    7.20
  -5 -10   5    2.60    3.40
  -6  10   5   27.70    5.60
   6  10  -5   20.30    9.00
  -6 -10   5   31.90    5.30
   7  10  -5   17.30    8.50
  -7  10   5   12.10    4.70
   5  11   5    4.70    7.50
   5  11   5    4.70    7.70
   5 -11   5    5.40    3.80
   4  11   5    5.20    6.30
   4  11   5   12.50    6.90
   4 -11   5    1.10    3.30
   3  11   5   20.80    6.90
   3  11   5   14.90    6.90
   3 -11   5   30.40    6.00
   2  11   5    3.00    5.50
   2  11   5    2.00    6.90
   2 -11   5    2.90    4.30
   1  11   5  111.59   10.80
   1  11   5  115.29   10.10
   1  11   5  110.19   11.80
   1 -11   5   84.59    9.80
   0  11   5   24.60    5.10
   0  11   5   21.80    6.40
   0  11   5   29.30    6.30
   0 -11   5   25.20    5.70
  -1  11   5    1.60    4.00
   1  11  -5   16.50    7.80
  -1  11   5    2.90    5.20
  -1 -11   5    4.30    4.60
   2  11  -5   20.20    8.20
  -2  11   5   27.90    5.60
  -2  11   5   25.20    5.40
  -2 -11   5   19.80    5.40
  -3  11   5   73.19    8.40
   3  11  -5   84.89   11.20
  -3  11   5   72.29    7.90
  -3 -11   5   77.09    8.90
  -4  11   5    2.10    3.60
   4  11  -5   -0.10    7.80
  -4 -11   5   -1.20    3.50
   5  11  -5   19.80    8.40
  -5  11   5   31.20    5.20
  -5 -11   5   25.80    5.10
  -6  11   5   20.30    5.30
   6  11  -5   22.70    9.60
   3  12   5    6.00    7.20
   3  12   5    7.50    6.80
   3 -12   5   17.30    4.90
   2  12   5   13.10    8.00
   2  12   5    1.60    6.10
   2  12   5    5.70    4.00
   2 -12   5    4.70    4.10
   1  12   5    1.30    6.30
   1  12   5   10.10    7.30
   1  12   5    5.80    3.50
   1 -12   5   -4.50    3.40
   0  12  -5    7.20    8.60
   0  12   5    7.70    5.80
   0  12   5    3.00    4.10
   0 -12   5   -0.90    3.90
  -1  12   5   23.10    4.90
  -1  12   5   20.70    5.70
   1  12  -5   25.10    8.20
  -1 -12   5   21.40    5.20
  -2  12   5    4.70    3.70
  -2  12   5   10.00    5.50
   2  12  -5    5.00    7.90
  -2 -12   5   19.00    5.10
   3  12  -5    2.40    8.20
  -3  12   5    5.20    4.00
  -3 -12   5    8.10    3.60
  -4  12   5   25.20    5.30
   4  12  -5   10.00    8.90
  -4 -12   5   20.50    4.70
 -10   0  -6   49.30    7.00
   9   0   6    2.50    4.60
  -9   0  -6    1.70    3.30
   8   0   6   14.90    4.90
  -8   0  -6   16.20    4.20
  -7   0  -6    2.30    2.90
   7   0   6    2.90    3.30
   6   0   6   64.29    6.70
  -6   0  -6   57.69    5.90
  -5   0  -6   -0.90    1.80
   5   0   6   -0.10    2.50
  -4   0  -6 1073.59   56.09
   4   0   6 1094.89   56.19
   4   0   6 1045.10   55.39
   3   0   6    1.00    1.40
   3   0   6    0.30    1.90
  -3   0  -6    2.50    1.60
   3   0   6   -1.10    2.00
   2   0   6 1936.61  100.69
   2   0   6 2042.20  101.19
   2   0   6 1972.50  100.69
  -2   0  -6 1905.21  100.89
   1   0   6    0.10    1.20
   1   0   6   -1.00    1.50
   1   0   6    0.50    1.40
   0   0   6  141.49    8.00
   0   0   6  137.49    8.10
   0   0   6  143.49    8.40
  -1   0   6    0.80    1.50
  -1   0   6    0.30    1.50
  -1   0   6    0.50    1.20
  -2   0   6 1036.50   52.59
  -2   0   6 1018.80   52.49
  -2   0   6  987.50   52.39
  -3   0   6   -0.80    2.00
  -3   0   6   -0.10    1.80
  -4   0   6  870.71   46.10
  -4   0   6  887.21   46.10
  -5   0   6    3.00    2.90
   5   0  -6   -0.90    2.50
  -5   0   6    4.20    2.70
  -6   0   6   81.59    7.00
   6   0  -6   75.39    5.90
  -6   0   6   75.39    7.10
  -7   0   6    0.60    3.00
  -7   0   6   -1.20    3.50
  -8   0   6  224.88   15.30
  -8   0   6  233.68   15.20
  -9   0   6    5.80    5.90
  -9   0   6    5.90    4.20
 -10   0   6   15.10    6.80
 -10   0   6    3.20    4.30
 -11   0   6    0.10    4.70
 -11   0   6    0.00    7.20
  10   1   6   11.60    7.70
 -10   1  -6   11.20    4.20
 -10  -1  -6   -0.20    3.80
  -9   1  -6   30.90    5.10
   9   1   6   44.90    6.90
   9  -1   6   44.30    6.30
  -9  -1  -6   37.80    6.10
   8   1   6   29.30    5.50
  -8   1  -6   32.40    4.90
  -8  -1  -6   32.20    5.10
   8  -1   6   34.90    5.60
  -7   1  -6   20.00    4.00
   7   1   6   10.40    4.40
  -7  -1  -6   11.30    3.50
   7  -1   6   26.80    4.70
  -6   1  -6   82.49    7.20
   6   1   6  103.39    8.00
  -6  -1  -6   98.89    7.50
   6  -1   6   84.59    7.50
  -5   1  -6   63.99    5.20
   5   1   6   53.19    6.10
   5  -1   6   63.39    5.60
  -5  -1  -6   54.49    5.50
   4   1   6  120.39    8.30
  -4   1  -6  115.79    7.80
  -4  -1  -6  116.99    8.00
   4  -1   6  117.29    7.30
   4  -1   6  118.79    8.00
   4  -1   6  116.09    7.50
  -3   1  -6   49.20    4.00
   3   1   6   49.00    4.80
   3   1   6   46.40    4.60
   3  -1   6   43.20    4.10
   3  -1   6   47.10    3.70
   3  -1   6   46.00    4.50
  -3  -1  -6   49.40    4.40
   2   1   6  563.84   29.00
  -2   1  -6  549.54   29.40
   2   1   6  556.44   29.70
   2   1   6  577.04   29.90
   2  -1   6  572.34   29.90
   2  -1   6  567.64   29.10
  -2  -1  -6  568.84   29.80
   2  -1   6  527.05   29.60
   1   1   6  397.76   20.80
   1   1   6  390.56   20.20
   1   1   6  396.46   20.60
   1  -1   6  371.06   20.70
   1  -1   6  368.36   20.10
   1  -1   6  384.46   20.90
   0   1   6  520.45   28.20
   0   1   6  532.95   28.60
   0   1   6  540.75   28.50
   0  -1   6  561.14   28.70
   0  -1   6  549.15   28.60
   0  -1   6  547.85   28.20
  -1   1   6   10.60    1.80
  -1   1   6    7.80    1.70
  -1   1   6   10.20    2.00
  -1  -1   6    9.20    1.90
  -1  -1   6    9.30    1.80
  -1  -1   6    8.60    1.30
  -1  -1   6    5.20    1.80
  -2   1   6   36.40    3.60
  -2   1   6   41.10    3.70
  -2   1   6   36.00    3.10
  -2  -1   6   35.90    3.50
  -2  -1   6   35.10    3.10
  -2  -1   6   35.30    3.90
  -3   1   6   69.89    5.40
  -3   1   6   63.99    4.20
  -3   1   6   66.49    5.20
  -3  -1   6   66.79    5.70
  -3  -1   6   64.19    5.00
  -4   1   6  796.22   42.00
  -4   1   6  796.52   42.00
  -4  -1   6  788.82   42.10
  -4  -1   6  812.82   41.90
  -5   1   6    8.90    2.80
  -5   1   6    9.40    2.80
   5   1  -6   -1.00    2.60
  -5  -1   6   -0.80    3.00
  -5  -1   6    5.10    2.10
   5  -1  -6    8.60    2.00
  -6   1   6  143.99   10.60
  -6   1   6  145.09   11.10
   6   1  -6  160.78   10.10
  -6  -1   6  168.28   10.40
  -6  -1   6  169.18   10.80
  -7   1   6   25.50    4.90
  -7   1   6   31.40    4.80
  -7  -1   6   14.00    4.60
  -7  -1   6   17.90    4.10
  -8   1   6   -1.00    4.20
  -8   1   6    1.40    4.10
  -8  -1   6    5.90    4.80
  -8  -1   6    5.10    4.00
  -9   1   6   36.80    6.20
  -9   1   6   53.69    7.60
  -9  -1   6   47.60    7.30
  -9  -1   6   32.80    6.90
 -10   1   6   46.40    7.10
 -10   1   6   48.70    8.20
 -10  -1   6   50.89    7.20
 -10  -1   6   57.09    8.20
 -11   1   6    8.40    4.80
 -11   1   6    7.60    7.40
 -11  -1   6   -4.80    6.70
 -11  -1   6    3.40    4.50
  10   2   6    5.90    7.30
 -10   2  -6    3.70    3.70
 -10  -2  -6    8.50    4.20
  -9   2  -6   42.60    6.30
   9   2   6   34.40    6.90
  -9  -2  -6   44.50    6.60
   8   2   6    7.70    4.80
  -8   2  -6   11.60    3.90
  -8  -2  -6    5.20    3.70
   8  -2   6    1.30    4.20
   7   2   6   14.10    4.30
  -7   2  -6   11.40    3.30
  -7  -2  -6   15.10    3.50
   7  -2   6   10.20    4.00
   6   2   6    9.40    3.80
  -6   2  -6    9.50    2.80
   6  -2   6   13.30    3.70
  -6  -2  -6    3.70    2.80
   6  -2   6    5.20    3.80
  -5   2  -6  291.27   16.60
   5   2   6  281.67   17.20
   5  -2   6  319.37   17.30
   5  -2   6  288.37   16.60
   5  -2   6  286.87   16.60
  -5  -2  -6  273.37   17.10
  -4   2  -6  290.97   16.70
   4   2   6  325.37   17.50
  -4  -2  -6  295.87   17.40
   4  -2   6  306.07   17.30
   4  -2   6  300.87   17.20
   3   2   6 1780.72   94.99
  -3   2  -6 1923.21   94.69
   3   2   6 1840.42   95.09
  -3  -2  -6 1810.02   95.19
   3  -2   6 1831.12   95.09
   3  -2   6 1849.71   95.09
  -2   2  -6  370.16   19.10
   2   2   6  338.77   19.80
   2   2   6  345.87   19.70
   2  -2   6  368.66   19.80
   2  -2   6  365.56   19.90
   2  -2   6  361.46   18.60
   1   2   6   26.60    3.80
   1  -2   6   36.20    3.90
   1  -2   6   38.80    4.10
   1  -2   6   35.60    2.70
   0   2   6   19.80    2.90
   0   2   6   22.10    2.90
   0  -2   6   22.20    2.70
   0  -2   6   26.30    3.40
   0  -2   6   20.90    3.20
  -1   2   6  126.29    7.70
  -1   2   6  122.19    7.40
  -1   2   6  130.39    7.10
  -1  -2   6  111.49    7.60
  -1  -2   6  116.89    6.50
  -1  -2   6  111.99    7.50
  -1  -2   6  108.29    7.50
  -2   2   6  237.78   14.00
  -2   2   6  233.18   13.20
  -2   2   6  243.38   13.80
  -2  -2   6  255.57   13.90
  -2  -2   6  249.78   13.90
  -2  -2   6  252.47   13.80
  -2  -2   6  244.48   13.10
  -3   2   6 1081.49   54.59
  -3   2   6 1085.49   54.79
  -3   2   6 1053.79   53.79
  -3  -2   6 1042.70   54.79
  -3  -2   6  982.80   54.19
  -4   2   6   98.19    7.60
  -4   2   6   99.19    7.80
  -4  -2   6  131.29    7.40
  -5   2   6  105.49    7.40
   5   2  -6   89.99    7.60
  -5   2   6  102.89    7.20
  -5  -2   6   92.09    7.70
  -5  -2   6   89.99    7.00
  -6   2   6    0.10    2.70
  -6   2   6    3.10    3.30
   6   2  -6    2.50    3.70
  -6  -2   6    4.00    2.70
  -6  -2   6    4.70    3.20
   7   2  -6  138.29   10.00
  -7   2   6  136.09   10.20
  -7   2   6  135.59   10.50
  -7  -2   6  146.39   10.30
  -7  -2   6  136.29   10.70
  -8   2   6    4.20    4.90
  -8  -2   6   19.50    4.40
  -8  -2   6   19.20    5.30
  -9   2   6   10.90    4.80
  -9   2   6   11.30    5.30
  -9  -2   6   17.40    5.00
  -9  -2   6    6.90    5.60
 -10   2   6    7.70    5.20
 -10   2   6    2.20    5.40
 -10  -2   6   -1.70    6.40
 -10  -2   6    6.60    4.60
 -11   2   6   -2.10    6.90
 -11   2   6    1.50    4.90
 -11  -2   6    0.50    7.90
 -11  -2   6    4.50    4.40
   9   3   6    1.90    6.10
  -9   3  -6    5.30    3.60
  -8   3  -6   78.79    7.50
   8   3   6   72.59    8.90
  -8  -3  -6   64.79    7.80
   8  -3   6   96.29    8.80
  -7   3  -6   67.79    6.80
   7   3   6   87.29    9.20
  -7  -3  -6   76.29    7.60
   7  -3   6   70.69    7.80
   6   3   6   40.60    6.00
  -6   3  -6   30.90    4.40
   6  -3   6   31.10    4.70
  -6  -3  -6   50.19    6.00
   6  -3   6   36.10    4.60
   6  -3   6   33.80    5.10
   5   3   6  299.27   16.80
  -5   3  -6  259.77   15.70
   5  -3   6  271.07   16.30
  -5  -3  -6  298.97   16.80
   5  -3   6  279.97   16.50
   5  -3   6  252.77   16.00
  -4   3  -6    1.80    1.60
   4   3   6    2.50    2.90
   4  -3   6   -0.90    2.50
   4  -3   6    3.40    2.70
   4  -3   6    0.00    2.10
  -4  -3  -6    0.80    2.20
  -3   3  -6   92.39    5.50
   3   3   6   85.79    6.80
   3   3   6   77.29    6.90
   3  -3   6   92.09    6.70
   3  -3   6   95.49    6.80
  -3  -3  -6   78.69    6.60
  -2   3  -6  190.48   10.10
   2   3   6  178.18   11.40
   2   3   6  178.98   11.10
   2  -3   6  187.68   11.50
   2  -3   6  180.48   11.10
   1   3   6  914.21   47.60
   1   3   6  899.31   47.30
   1  -3   6  864.31   47.70
   1  -3   6  900.31   47.50
   1  -3   6  942.81   46.50
   0   3   6  172.38    9.30
   0   3   6  172.78    9.70
   0  -3   6  147.29    9.70
   0  -3   6  141.09    8.80
   0  -3   6  145.19    9.80
  -1   3   6  640.34   33.30
  -1   3   6  667.33   32.60
  -1   3   6  682.73   33.10
  -1  -3   6  574.34   33.20
  -1  -3   6  560.74   33.00
  -1  -3   6  609.44   32.70
  -2   3   6  162.68    9.20
  -2   3   6  171.48   10.40
  -2   3   6  179.48   10.10
  -2  -3   6  159.78   10.40
  -2  -3   6  164.18    9.20
  -2  -3   6  163.98   10.30
  -3   3   6   34.00    3.80
  -3   3   6   28.00    2.60
  -3   3   6   31.00    4.20
  -3  -3   6   40.30    4.60
  -3  -3   6   43.60    4.20
  -3  -3   6   37.60    3.30
  -4   3   6  163.28   10.30
  -4   3   6  155.38    9.90
  -4  -3   6  161.08   10.40
  -4  -3   6  164.08    9.60
   5   3  -6  756.32   40.30
  -5   3   6  768.02   40.20
  -5   3   6  731.73   39.70
  -5  -3   6  731.33   40.10
  -5  -3   6  762.22   39.80
   6   3  -6   21.10    4.90
  -6  -3   6   17.70    4.30
  -6  -3   6   18.60    3.80
  -7   3   6  198.68   13.50
   7   3  -6  211.18   13.70
  -7   3   6  210.98   13.80
  -7  -3   6  186.48   12.90
  -7  -3   6  200.58   13.80
  -8   3   6   14.60    4.70
  -8   3   6   13.10    4.90
  -8  -3   6   11.60    5.40
  -8  -3   6    7.70    3.70
  -9   3   6   82.09    8.90
  -9   3   6   93.69   10.50
  -9  -3   6   79.79   10.50
  -9  -3   6   91.39    8.50
 -10   3   6   -2.30    4.20
 -10   3   6   -2.20    6.80
 -10  -3   6   -3.10    3.30
 -10  -3   6   -0.50    6.30
   9   4   6   14.80    7.50
  -9  -4  -6   22.10    5.10
   8   4   6   -2.80    6.20
  -8   4  -6    3.70    3.20
  -8  -4  -6    1.70    3.40
   7   4   6  175.28   13.30
  -7  -4  -6  195.08   13.10
   7  -4   6  179.18   13.20
   6   4   6   15.80    4.70
  -6   4  -6   10.00    3.00
  -6  -4  -6   20.40    4.20
   6  -4   6   20.20    4.60
   6  -4   6   15.70    3.50
   6  -4   6    5.00    4.50
  -5   4  -6  109.99    7.40
   5   4   6  102.29    9.00
   5  -4   6  100.19    8.50
  -5  -4  -6   95.59    8.20
   5  -4   6  100.39    8.90
   5  -4   6  113.89    8.10
  -4   4  -6   23.20    3.10
   4  -4   6   27.50    4.10
   4  -4   6   26.70    4.40
   4  -4   6   25.90    4.00
   3   4   6  515.95   28.00
   3   4   6  535.85   27.80
   3  -4   6  502.15   27.40
   3  -4   6  493.85   27.50
   3  -4   6  471.45   27.70
   2   4   6   79.49    6.70
   2   4   6   74.19    6.20
   2  -4   6   70.09    6.10
   2  -4   6   67.49    6.40
   1   4   6    3.70    2.70
   1   4   6    4.70    2.50
   1  -4   6    7.00    2.70
   1  -4   6    2.40    1.30
   1  -4   6    5.60    2.40
   0   4   6  131.49    8.90
   0   4   6  137.79    8.60
   0  -4   6  127.59    7.80
   0  -4   6  137.29    9.30
   0  -4   6  134.59    8.90
  -1   4   6  253.77   14.70
  -1   4   6  267.27   15.40
  -1   4   6  262.27   15.60
  -1  -4   6  281.37   14.90
  -1  -4   6  278.47   15.80
  -2   4   6  222.08   13.20
  -2   4   6  219.38   11.90
  -2   4   6  225.68   12.70
  -2  -4   6  209.98   11.60
  -2  -4   6  209.88   12.40
  -2  -4   6  213.78   13.10
  -3   4   6  227.18   14.30
  -3   4   6  223.68   12.90
  -3   4   6  242.38   14.00
  -3  -4   6  258.87   14.10
  -3  -4   6  265.37   14.50
  -3  -4   6  244.68   13.30
  -4   4   6  294.67   15.10
  -4   4   6  273.97   15.30
  -4  -4   6  243.08   15.20
  -4  -4   6  244.98   14.50
  -4  -4   6  241.98   15.20
  -5   4   6    1.00    2.80
   5   4  -6    3.10    4.20
  -5   4   6   -2.20    2.60
  -5  -4   6    3.60    2.40
  -5  -4   6    0.80    2.10
  -5  -4   6    7.50    3.40
  -6   4   6    4.60    3.10
  -6   4   6    3.50    3.30
   6   4  -6    1.70    4.60
  -6  -4   6    4.90    4.10
  -6  -4   6    4.20    2.90
  -7   4   6  238.18   15.70
  -7   4   6  231.18   15.80
   7   4  -6  269.97   16.60
  -7  -4   6  246.68   15.40
  -7  -4   6  261.07   16.50
  -8   4   6  142.09   11.80
   8   4  -6  112.69   10.80
  -8   4   6  133.29   10.70
  -8  -4   6  124.69   11.50
  -8  -4   6  122.69    9.70
  -9   4   6    6.50    5.90
  -9   4   6   12.00    4.90
  -9  -4   6    9.10    4.10
  -9  -4   6    6.00    5.90
 -10   4   6    8.40    4.90
 -10  -4   6    4.40    3.90
 -10  -4   6   -0.10    6.60
   9   5   6   32.40    8.90
  -9  -5  -6   27.70    5.80
   8   5   6   64.09    9.50
  -8  -5  -6   57.19    7.20
   7   5   6   11.60    5.60
   7  -5   6   18.10    5.70
  -7  -5  -6   19.80    4.50
   6   5   6  324.07   20.10
   6  -5   6  317.97   19.80
   6  -5   6  334.27   19.70
   6  -5   6  330.37   19.20
  -6  -5  -6  306.77   19.70
   5   5   6   76.69    7.60
   5  -5   6   64.79    6.80
  -5  -5  -6   76.89    7.10
   5  -5   6   62.69    6.50
   5  -5   6   46.90    6.40
   4   5   6   32.70    5.10
   4  -5   6   20.80    4.30
   4  -5   6   26.30    4.10
   4  -5   6   30.40    4.60
   3   5   6   17.20    3.90
  -3   5  -6   12.80    2.30
   3   5   6   15.10    3.90
   3  -5   6   16.30    3.30
   3  -5   6   14.80    3.70
   3  -5   6   17.00    3.40
   2   5   6  162.18   11.60
   2   5   6  152.58   11.40
   2  -5   6  191.48   11.80
   2  -5   6  193.38   11.60
   2  -5   6  190.88   11.50
   1   5   6   34.30    4.90
   1   5   6   35.40    5.00
   1  -5   6   38.40    4.60
   1  -5   6   48.90    5.00
   1  -5   6   34.10    4.20
   0   5   6 1057.89   54.79
   0   5   6 1053.29   54.19
   0  -5   6 1034.40   54.59
   0  -5   6 1034.40   53.79
   0  -5   6 1019.20   55.09
  -1   5   6   14.90    2.90
  -1   5   6   13.90    2.90
  -1   5   6   12.70    2.50
  -1  -5   6    7.30    2.90
  -1  -5   6    6.20    2.80
  -1  -5   6    7.30    2.60
  -2  -5   6   11.90    3.00
  -2  -5   6   11.70    2.80
  -2  -5   6   13.60    3.20
  -2  -5   6   12.90    1.80
  -3   5   6  129.79    8.90
  -3   5   6  126.19    7.40
  -3   5   6  136.29    8.70
  -3  -5   6  134.09    8.70
  -3  -5   6  120.99    7.60
  -3  -5   6  124.99    8.70
  -3  -5   6  127.89    9.00
  -4   5   6  129.49    9.10
  -4   5   6  120.09    8.70
  -4  -5   6  132.39    8.20
  -4  -5   6  129.29    9.30
  -4  -5   6  145.59    9.60
  -4  -5   6  136.19    8.70
  -5   5   6  117.99    9.70
   5   5  -6  149.49   11.30
  -5  -5   6  137.39    8.90
  -5  -5   6  137.79    9.10
  -5  -5   6  147.59   10.30
  -5  -5   6  137.49    9.60
  -6   5   6   47.40    6.70
   6   5  -6   44.30    6.90
  -6   5   6   58.79    6.50
  -6  -5   6   52.09    5.40
  -6  -5   6   47.90    7.10
  -6  -5   6   38.40    5.60
   7   5  -6   -2.20    5.50
  -7   5   6    2.60    4.00
  -7   5   6    9.60    4.30
  -7  -5   6    2.40    3.10
  -7  -5   6    5.30    4.80
  -7  -5   6    3.40    3.20
   8   5  -6   13.60    6.30
  -8   5   6    7.50    5.30
  -8   5   6   12.20    4.60
  -8  -5   6    5.60    3.80
  -8  -5   6    2.40    5.70
  -9   5   6   33.70    7.40
  -9   5   6   40.70    6.80
  -9  -5   6   47.40    7.90
  -9  -5   6   44.90    6.30
 -10   5   6   26.90    6.60
 -10  -5   6   28.30    8.10
 -10  -5   6   34.70    5.70
   8   6   6   22.70    7.30
  -8  -6  -6   32.80    5.80
   7   6   6   16.10    6.40
  -7  -6  -6   19.30    4.60
   6   6   6    1.20    5.40
   6  -6   6    0.50    2.90
   6  -6   6    2.50    3.20
  -6  -6  -6   -5.40    3.10
   5   6   6    4.80    4.90
   5  -6   6    6.50    4.50
   5  -6   6   14.40    3.40
   5  -6   6   13.70    4.10
   4   6   6  106.99    9.40
   4  -6   6  112.79    9.60
   4  -6   6  110.29    8.90
   4  -6   6  112.79    9.20
   3   6   6   22.00    4.90
   3   6   6   26.10    4.90
   3  -6   6   31.80    4.80
   3  -6   6   38.80    5.00
   3  -6   6   23.30    4.50
   2   6   6  161.08   11.40
   2   6   6  166.18   11.00
   2  -6   6  153.48   11.10
   2  -6   6  154.28   10.80
   2  -6   6  151.68   10.60
   1   6   6    9.50    3.90
   1   6   6    2.10    3.10
   1  -6   6    2.70    3.00
   1  -6   6    9.60    3.60
   0   6   6    6.00    3.10
   0   6   6    8.70    3.40
   0  -6   6   18.90    3.40
   0  -6   6   11.90    3.30
  -1   6   6   36.30    5.00
  -1   6   6   30.40    4.70
  -1   6   6   38.00    4.80
  -1  -6   6   37.00    4.60
  -1  -6   6   31.20    4.60
  -1  -6   6   37.20    5.30
  -2   6   6  514.55   29.00
  -2   6   6  507.35   28.60
  -2   6   6  533.85   27.90
  -2  -6   6  520.55   28.30
  -2  -6   6  529.05   29.30
  -2  -6   6  531.35   28.70
  -3   6   6   45.30    4.90
  -3   6   6   46.10    4.80
  -3  -6   6   31.60    4.40
  -3  -6   6   35.90    4.80
  -3  -6   6   33.10    5.10
  -3  -6   6   32.50    3.70
  -4   6   6   71.19    6.70
  -4   6   6   66.59    6.30
  -4  -6   6   76.59    7.50
  -4  -6   6   74.19    7.20
  -4  -6   6   69.09    5.30
  -4  -6   6   77.39    6.90
  -5   6   6   67.49    6.50
   5   6  -6   52.49    7.90
  -5  -6   6   47.00    6.70
  -5  -6   6   46.40    6.20
  -5  -6   6   46.90    5.60
  -5  -6   6   50.49    5.00
  -6   6   6   67.29    7.00
  -6   6   6   76.09    8.00
   6   6  -6   63.19    8.40
  -6  -6   6   68.39    8.80
  -6  -6   6   66.19    6.00
  -6  -6   6   79.09    7.20
   7   6  -6    3.50    6.80
  -7   6   6    9.30    4.60
  -7   6   6    1.70    4.30
  -7  -6   6    3.10    5.20
  -7  -6   6    7.60    3.90
  -7  -6   6    0.10    3.20
  -8   6   6  107.59   10.50
  -8   6   6  140.79   11.50
   8   6  -6  117.99   12.20
  -8  -6   6  120.59   11.70
  -8  -6   6  149.69   11.00
  -8  -6   6  120.69   10.00
   9   6  -6   10.00    7.90
  -9   6   6   10.20    5.20
  -9  -6   6    2.70    3.60
  -9  -6   6    5.40    6.80
  -9  -6   6    6.40    3.90
 -10   6   6    5.50    4.70
   8   7   6   23.20    7.70
  -8  -7  -6   10.90    4.50
   7   7   6   11.70    6.80
  -7  -7  -6    6.60    4.50
   7  -7   6    2.60    3.20
   6   7   6   28.70    6.80
   6  -7   6   40.70    6.30
   5   7   6   25.20    6.40
   5  -7   6   17.20    4.00
   5  -7   6   21.20    4.50
   4   7   6   11.10    5.10
   4   7   6    1.80    4.90
   4  -7   6    9.70    4.10
   4  -7   6    3.50    3.40
   3   7   6    1.20    4.20
   3   7   6    7.70    5.10
   3  -7   6    5.40    3.80
   3  -7   6   13.80    3.70
   3  -7   6    7.90    3.60
   2   7   6  150.08   11.20
   2   7   6  146.59   10.70
   2  -7   6  144.19   11.10
   2  -7   6  143.89   10.70
   1   7   6  276.97   16.60
   1   7   6  285.17   17.10
   1  -7   6  269.67   16.90
   1  -7   6  273.87   17.40
   0   7   6  281.27   17.00
   0   7   6  280.67   16.20
   0   7   6  285.97   16.80
   0  -7   6  250.97   16.30
   0  -7   6  267.57   17.00
  -1   7   6  315.07   16.70
  -1   7   6  302.57   17.60
  -1   7   6  290.27   17.20
  -1  -7   6  248.88   16.90
  -1  -7   6  273.27   17.70
  -2   7   6   20.40    3.80
  -2   7   6   19.20    3.30
  -2   7   6   17.90    4.00
  -2  -7   6   16.80    3.80
  -2  -7   6    7.80    3.70
  -2  -7   6    9.00    3.40
  -3   7   6    0.60    3.00
  -3   7   6    0.00    2.70
  -3  -7   6    2.10    3.00
  -3  -7   6    5.80    3.80
  -3  -7   6   -2.90    3.70
   4   7  -6  133.89   11.90
  -4   7   6  127.69    9.60
  -4   7   6  126.39   10.00
  -4  -7   6  131.39   10.10
  -4  -7   6  133.69   10.00
  -4  -7   6  134.59   10.40
  -5   7   6   73.19    7.40
   5   7  -6   76.99    9.80
  -5   7   6   85.89    7.80
  -5  -7   6   87.69    8.80
  -5  -7   6   77.99    7.50
  -6   7   6   25.70    5.20
   6   7  -6   32.70    7.40
  -6   7   6   23.30    4.90
  -6  -7   6   36.60    6.50
  -6  -7   6   24.20    4.70
  -7   7   6  109.49    9.80
  -7   7   6  129.39   10.00
   7   7  -6   93.89   11.90
  -7  -7   6   93.09    9.00
  -7  -7   6   92.79   11.30
   8   7  -6   11.80    7.00
  -8   7   6    9.30    4.90
  -8  -7   6   12.40    4.50
  -8  -7   6    9.70    7.30
  -9   7   6    0.40    4.90
   9   7  -6   -2.10    8.20
  -9  -7   6    0.00    3.40
  -9  -7   6    0.90    7.10
   7   8   6    7.20    6.80
   7  -8   6   -1.70    3.20
   6   8   6    2.70    6.40
   6  -8   6    0.80    3.60
   5   8   6   73.19   10.00
   5  -8   6   92.39    8.70
   5  -8   6   98.39    8.20
   4   8   6   -1.80    5.80
   4   8   6   -3.00    4.70
   4  -8   6   -4.10    3.10
   3   8   6  165.58   12.40
   3   8   6  180.18   13.50
   3  -8   6  163.18   12.60
   2   8   6    4.10    4.60
   2   8   6    4.60    4.10
   2  -8   6    3.40    3.50
   1   8   6   10.10    4.10
   1   8   6    7.70    4.60
   1  -8   6    3.40    4.30
   1  -8   6    0.10    3.50
   0   8   6   40.60    6.10
   0   8   6   39.40    5.30
   0   8   6   44.10    5.90
   0  -8   6   54.79    6.90
   0  -8   6   40.50    5.80
  -1   8   6   66.29    7.00
  -1   8   6   73.69    7.50
  -1   8   6   77.59    7.90
  -1  -8   6   92.39    8.20
  -1  -8   6   97.09    8.10
  -2   8   6    9.90    3.90
  -2   8   6   12.50    3.90
  -2  -8   6   16.00    4.50
  -2  -8   6   14.40    4.30
  -3   8   6  115.39    9.20
  -3   8   6  117.49    9.10
  -3  -8   6  109.49    9.40
  -3  -8   6  104.49   10.10
  -3  -8   6  106.59    9.40
  -4   8   6   51.59    6.40
  -4   8   6   45.80    6.20
   4   8  -6   47.90    7.70
  -4  -8   6   48.50    6.30
  -4  -8   6   49.99    7.50
  -5   8   6    6.40    3.50
   5   8  -6    2.80    6.30
  -5   8   6   -1.20    3.60
  -5  -8   6    2.20    3.70
  -5  -8   6    1.50    5.10
  -6   8   6   81.39    9.00
  -6   8   6   86.89    9.00
   6   8  -6   80.59   11.10
  -6  -8   6   78.49   10.60
  -6  -8   6   75.79    8.20
   7   8  -6   23.30    8.20
  -7   8   6   25.40    5.70
  -7  -8   6   35.30    7.30
  -7  -8   6   17.00    4.90
  -8   8   6    7.00    4.60
   8   8  -6   10.30    7.60
  -8  -8   6   11.90    7.20
  -8  -8   6    2.50    3.00
   6   9   6   -1.00    7.10
   6  -9   6   -1.90    3.70
   5   9   6   29.70    7.30
   5   9   6   46.60    8.20
   5  -9   6   36.50    6.00
   4   9   6   -0.80    5.80
   4   9   6    7.40    5.60
   4  -9   6   12.20    4.90
   3   9   6    8.60    5.70
   3   9   6    0.60    4.90
   3  -9   6   10.50    4.10
   2   9   6   29.00    6.20
   2   9   6   19.90    6.20
   2  -9   6   30.60    5.80
   1   9   6   74.99    7.90
   1   9   6   91.69    8.90
   1  -9   6   60.39    7.90
   0   9   6   54.69    7.20
   0   9   6   66.99    7.80
   0   9   6   62.89    7.10
   0  -9   6   42.10    6.80
  -1   9   6   19.40    4.50
  -1   9   6   10.10    4.30
  -1   9   6   15.80    4.70
  -1  -9   6   11.20    4.30
  -2   9   6   12.00    4.30
  -2   9   6   14.80    4.10
  -2  -9   6    5.30    3.90
  -3   9   6    6.60    4.00
   3   9  -6   17.40    6.80
  -3   9   6    3.70    3.40
  -3  -9   6   13.60    4.40
  -4   9   6    4.00    4.00
  -4   9   6    3.60    4.00
   4   9  -6   10.60    6.90
  -4  -9   6    3.10    3.80
  -5   9   6   35.30    5.80
   5   9  -6   48.00    9.10
  -5   9   6   37.10    5.90
  -5  -9   6   50.39    7.10
  -6   9   6   36.30    6.30
   6   9  -6   22.40    8.50
  -6   9   6   32.30    5.90
  -6  -9   6   32.30    7.30
  -6  -9   6   23.70    4.90
   7   9  -6   -1.30    7.80
  -7   9   6    0.40    4.30
  -7  -9   6    6.70    4.00
  -7  -9   6    0.30    6.30
  -8   9   6   35.90    6.40
   8   9  -6   18.50    8.80
  -8  -9   6   26.80    8.10
  -8  -9   6   29.50    4.90
   5  10   6    4.20    7.10
   5  10   6   10.50    7.80
   5 -10   6    9.40    4.20
   4  10   6   12.40    6.60
   4  10   6    7.20    6.40
   4 -10   6   17.20    5.00
   3  10   6   26.40    7.00
   3  10   6   34.50    6.90
   3 -10   6   28.30    5.30
   2  10   6   62.69    8.50
   2  10   6   52.99    7.40
   2 -10   6   36.60    6.50
   1  10   6   16.90    5.40
   1  10   6   13.50    5.90
   1  10   6   17.30    4.70
   1 -10   6   14.00    5.30
   0  10   6    9.60    4.00
   0  10   6    9.70    5.30
   0  10   6   11.30    4.50
   0 -10   6    3.30    4.40
  -1  10   6   41.70    6.50
  -1  10   6   34.50    6.20
  -1 -10   6   42.70    6.50
  -2  10   6   31.60    5.90
  -2  10   6   26.90    5.50
  -2 -10   6   39.10    6.30
  -3  10   6   14.10    4.70
  -3  10   6   10.30    4.20
   3  10  -6    6.50    7.00
  -3 -10   6   15.50    5.00
  -4  10   6   57.79    7.80
   4  10  -6   29.40    8.40
  -4  10   6   46.90    6.70
  -4 -10   6   33.90    5.80
  -5  10   6   26.50    5.50
   5  10  -6   36.80    8.90
  -5  10   6   28.90    5.90
  -5 -10   6   24.40    5.00
   6  10  -6    7.60    7.60
  -6  10   6   16.40    4.80
  -6 -10   6    6.80    4.20
  -7  10   6   23.40    5.40
   7  10  -6   25.80    9.70
   4  11   6    6.20    7.00
   4  11   6   13.30    7.40
   4 -11   6    7.50    4.20
   3  11   6    6.90    7.00
   3  11   6   -4.00    6.00
   3 -11   6    1.80    3.40
   2  11   6    7.10    6.10
   2  11   6    8.80    5.90
   2 -11   6   14.30    5.00
   1  11   6    7.40    6.40
   1  11   6   12.90    6.50
   1  11   6   15.30    4.80
   1 -11   6    5.00    4.00
   0  11   6   16.80    4.60
   0  11   6   13.80    5.40
   0 -11   6   10.60    4.90
  -1  11   6    3.30    3.90
  -1  11   6    5.40    5.00
  -1 -11   6   -2.20    3.80
  -2  11   6    0.60    4.90
   2  11  -6    1.50    7.90
  -2  11   6    8.80    4.30
  -2 -11   6    8.00    4.20
  -3  11   6   57.89    7.30
   3  11  -6   48.10    9.60
  -3  11   6   60.99    7.20
  -3 -11   6   54.49    7.80
  -4  11   6   40.20    6.40
  -4  11   6   42.40    6.80
   4  11  -6   32.30    9.30
  -4 -11   6   44.60    6.50
   5  11  -6    5.40    8.40
  -5  11   6    8.30    4.40
  -5 -11   6    7.20    3.80
   2  12   6    8.00    6.90
   2  12   6   16.10    5.00
   2  12   6   13.50    6.60
   2 -12   6   12.30    4.80
   1  12   6    5.70    3.80
   1  12   6    7.20    6.00
   1  12   6    5.60    6.50
   1 -12   6   12.20    4.50
   0  12   6   11.30    4.50
   0  12   6    6.90    5.80
   0 -12   6   16.30    5.20
  -1  12   6    0.60    3.60
   1  12  -6   12.30    8.50
  -1  12   6   -4.60    4.70
  -1 -12   6    2.00    4.30
  -2  12   6   35.40    6.50
  -2  12   6   32.30    5.80
   2  12  -6   42.50    9.60
  -2 -12   6   29.70    5.50
  -3  12   6    2.40    4.20
   3  12  -6    7.60    8.70
  -3  12   6    3.90    5.60
  -3 -12   6    5.60    3.90
  -9   0  -7   53.19    6.90
   9   0   7   67.79    9.40
   8   0   7    0.90    4.40
  -8   0  -7    1.80    3.30
   7   0   7   13.70    4.30
  -7   0  -7   15.90    3.60
  -6   0  -7    1.00    2.40
   6   0   7   -2.90    3.30
   5   0   7   58.39    5.70
  -5   0  -7   45.10    5.10
   5   0   7   47.90    5.60
   4   0   7    0.30    1.40
   4   0   7    0.90    2.30
  -4   0  -7    0.60    1.80
   4   0   7    1.20    2.30
  -3   0  -7  673.63   35.60
   3   0   7  670.63   35.30
   3   0   7  675.23   35.80
   3   0   7  661.73   35.10
   2   0   7   -1.70    1.30
   2   0   7   -0.30    1.70
   2   0   7    1.30    1.80
  -2   0  -7   -2.40    1.40
   1   0   7 2496.95  125.59
   1   0   7 2408.46  125.19
   1   0   7 2423.56  124.99
   0   0   7    1.20    1.60
   0   0   7   -0.10    1.40
   0   0   7   -1.60    1.70
  -1   0   7   25.10    3.20
  -1   0   7   23.50    2.80
  -1   0   7   23.70    3.10
  -2   0   7    0.50    1.60
  -2   0   7   -1.50    1.60
  -2   0   7    0.30    1.70
  -3   0   7   91.59    6.40
  -3   0   7   83.99    5.60
  -3   0   7   85.89    6.00
  -4   0   7    0.70    2.20
  -4   0   7   -0.80    2.10
  -5   0   7  605.44   32.20
  -5   0   7  578.14   31.80
  -6   0   7   -0.40    3.20
  -6   0   7    0.20    2.70
  -7   0   7    2.10    4.10
  -7   0   7    1.50    3.20
  -8   0   7   -5.40    4.60
  -8   0   7    2.30    3.70
  -9   0   7  328.17   21.00
  -9   0   7  359.06   21.20
 -10   0   7    3.40    4.70
 -10   0   7   -7.00    5.80
 -11   0   7   -0.10    6.60
 -11   0   7   -3.90    4.00
  -9   1  -7    4.50    3.50
   9   1   7   10.20    5.60
   9  -1   7   10.50    5.40
  -9  -1  -7   11.40    4.30
   8   1   7   22.60    5.50
  -8   1  -7   31.80    4.90
  -8  -1  -7   19.80    4.70
   8  -1   7   21.50    4.90
   7   1   7   59.69    8.00
  -7   1  -7   63.59    6.60
  -7  -1  -7   68.19    6.80
   7  -1   7   65.89    7.70
  -6   1  -7   65.39    6.20
   6   1   7   69.39    7.50
  -6  -1  -7   62.79    6.40
   6  -1   7   76.39    7.00
  -5   1  -7   69.59    6.00
   5   1   7   79.39    7.30
   5  -1   7   77.79    6.60
   5  -1   7   74.09    5.90
  -5  -1  -7   93.69    6.80
   4   1   7  410.96   22.00
   4   1   7  377.46   21.40
  -4   1  -7  389.76   21.30
   4  -1   7  369.76   20.60
   4  -1   7  383.46   21.10
  -4  -1  -7  378.76   21.60
   4  -1   7  402.66   21.70
  -3   1  -7  620.54   32.90
   3   1   7  631.74   32.30
   3   1   7  649.04   33.40
   3   1   7  620.54   33.00
   3  -1   7  601.64   32.40
  -3  -1  -7  643.44   33.30
   3  -1   7  599.14   33.30
   3  -1   7  610.24   33.00
   2   1   7    5.00    2.30
   2   1   7    3.40    2.30
  -2   1  -7    2.80    1.50
   2   1   7    4.80    1.20
   2  -1   7    1.60    2.00
   2  -1   7    1.50    1.40
   2  -1   7    3.30    2.00
   1   1   7    0.40    2.00
   1   1   7    2.60    1.30
   1   1   7    1.60    2.00
   1  -1   7    2.00    1.40
   1  -1   7   -2.10    1.80
   1  -1   7    2.80    2.00
   0   1   7  125.79    7.50
   0   1   7  126.79    7.00
   0   1   7  127.79    7.50
   0  -1   7  117.79    7.20
   0  -1   7  108.89    7.00
   0  -1   7  119.59    7.80
   0  -1   7  111.49    7.40
  -1   1   7   39.70    4.00
  -1   1   7   40.40    3.80
  -1   1   7   44.40    3.90
  -1  -1   7   44.90    3.30
  -1  -1   7   48.60    4.30
  -1  -1   7   50.59    4.10
  -1  -1   7   41.70    3.80
  -2   1   7   49.30    4.30
  -2   1   7   52.89    4.20
  -2   1   7   53.79    3.90
  -2  -1   7   38.50    4.30
  -2  -1   7   45.60    3.80
  -2  -1   7   43.10    4.20
  -3   1   7   23.80    3.40
  -3   1   7   27.10    3.70
  -3   1   7   30.30    2.80
  -3  -1   7   28.10    3.30
  -3  -1   7   27.50    4.10
  -4   1   7   93.39    6.40
  -4   1   7   91.29    6.60
  -4  -1   7   74.59    6.20
  -4  -1   7   86.19    7.20
  -5   1   7   49.60    5.00
  -5   1   7   43.20    5.40
  -5  -1   7   69.79    6.40
  -6   1   7  198.48   12.20
   6   1  -7  177.48   11.90
  -6   1   7  198.08   12.60
  -6  -1   7  181.38   12.40
  -6  -1   7  190.68   12.20
  -7   1   7  204.18   15.00
  -7   1   7  216.38   15.20
  -7  -1   7  279.97   15.60
  -7  -1   7  282.07   16.10
  -8   1   7   40.50    5.80
  -8  -1   7   22.90    5.50
  -8  -1   7   24.90    4.80
  -9   1   7   13.90    5.00
  -9   1   7   27.40    6.60
  -9  -1   7   23.70    5.40
  -9  -1   7   24.10    6.20
 -10   1   7    2.60    4.60
 -10   1   7    3.60    5.70
 -10  -1   7    0.40    4.30
 -10  -1   7    1.40    6.30
 -11   1   7    3.00    7.40
 -11   1   7    8.80    5.20
 -11  -1   7   15.30    8.40
 -11  -1   7   18.40    5.40
  -9   2  -7    0.80    3.50
   9   2   7    6.00    6.90
  -9  -2  -7    7.00    3.90
  -8   2  -7  118.39    9.30
   8   2   7  123.59   11.50
   8  -2   7  114.09   10.60
  -8  -2  -7  109.99    9.80
  -7   2  -7    3.80    2.90
   7   2   7    4.90    4.60
  -7  -2  -7    5.40    3.40
   7  -2   7    9.00    4.20
   6   2   7    5.40    3.70
  -6   2  -7    4.10    2.40
   6  -2   7    5.40    4.10
   6  -2   7    3.40    3.70
  -6  -2  -7   11.90    3.70
  -5   2  -7   41.30    4.60
   5   2   7   49.40    6.20
   5  -2   7   38.30    5.40
  -5  -2  -7   52.29    5.30
   5  -2   7   45.10    4.60
   4   2   7   65.19    6.20
  -4   2  -7   70.69    5.20
   4   2   7   63.99    6.70
   4  -2   7   64.29    5.40
  -4  -2  -7   65.69    5.80
   4  -2   7   61.49    5.90
  -3   2  -7   45.10    3.80
   3   2   7   45.60    5.10
   3   2   7   51.19    5.10
  -3  -2  -7   55.09    4.80
   3  -2   7   45.10    3.00
   3  -2   7   46.10    4.40
   3  -2   7   42.60    4.80
   2   2   7 1231.68   63.89
  -2   2  -7 1208.88   63.29
   2   2   7 1252.37   63.99
   2  -2   7 1213.48   63.99
   2  -2   7 1227.98   63.99
   2  -2   7 1232.08   62.89
   1   2   7  227.38   13.10
   1   2   7  229.98   13.30
   1   2   7  225.58   12.10
   1  -2   7  236.08   13.40
   1  -2   7  228.08   13.40
   1  -2   7  227.88   12.30
   0   2   7    5.90    2.40
   0   2   7    5.30    2.00
   0  -2   7    6.00    1.10
   0  -2   7    7.70    2.30
   0  -2   7    6.60    2.20
   0  -2   7    5.80    1.90
  -1   2   7  231.88   12.90
  -1   2   7  221.38   13.10
  -1   2   7  221.68   13.40
  -1  -2   7  238.08   13.30
  -1  -2   7  232.68   12.90
  -1  -2   7  237.28   13.40
  -1  -2   7  235.08   12.20
  -2   2   7    4.70    2.10
  -2   2   7    8.90    1.80
  -2   2   7    7.20    2.20
  -2  -2   7    9.60    2.80
  -2  -2   7   10.40    2.70
  -2  -2   7    6.00    1.60
  -2  -2   7    5.00    2.30
  -3   2   7  616.44   32.90
  -3   2   7  617.34   33.10
  -3   2   7  600.64   32.10
  -3  -2   7  625.54   32.40
  -3  -2   7  631.34   33.00
  -4   2   7  161.68    9.70
  -4   2   7  160.68    9.50
  -4  -2   7  139.19    9.20
  -4  -2   7  130.59    9.90
  -5   2   7   62.39    5.60
  -5   2   7   63.39    6.00
   6   2  -7  263.07   16.80
  -6   2   7  292.37   16.80
  -6   2   7  288.27   16.80
  -6  -2   7  281.57   17.20
  -6  -2   7  279.57   16.50
  -7   2   7   -2.80    4.00
   7   2  -7    1.30    5.30
  -7   2   7    0.40    3.40
  -7  -2   7    0.10    3.90
  -7  -2   7    3.00    4.00
  -8   2   7  166.28   12.10
  -8   2   7  164.68   11.90
  -8  -2   7  160.68   12.70
  -8  -2   7  150.48   11.50
  -9   2   7   -3.90    5.70
  -9   2   7    3.20    4.40
  -9  -2   7   -2.50    3.80
  -9  -2   7    2.30    5.40
 -10   2   7   63.29    9.20
 -10   2   7   50.19    7.50
 -10  -2   7   57.99    7.80
 -10  -2   7   57.09    8.70
 -11   2   7    0.80    4.70
 -11  -2   7   -2.10    4.00
   9   3   7   15.20    7.00
  -9  -3  -7    7.20    4.50
   8   3   7   19.70    6.00
  -8   3  -7   22.10    4.20
   8  -3   7   23.40    5.60
  -8  -3  -7   27.20    5.30
  -7   3  -7   -3.00    2.40
   7   3   7    6.40    5.20
  -7  -3  -7   -1.60    3.20
   7  -3   7    2.20    4.10
   6   3   7  193.58   13.50
  -6   3  -7  195.98   12.30
   6  -3   7  188.68   13.20
   6  -3   7  195.18   12.30
  -6  -3  -7  182.28   12.90
   6  -3   7  204.68   13.30
  -5   3  -7   30.60    4.00
   5   3   7   44.40    6.50
   5  -3   7   37.70    5.70
   5  -3   7   36.00    4.50
  -5  -3  -7   40.30    5.20
   5  -3   7   34.80    4.90
   4   3   7  226.58   14.40
   4   3   7  232.28   14.00
  -4   3  -7  217.78   13.10
   4  -3   7  229.08   13.90
  -4  -3  -7  241.28   14.20
   4  -3   7  231.28   14.10
   3   3   7    3.70    2.90
   3   3   7    2.30    2.90
  -3   3  -7    5.20    1.50
   3  -3   7    3.50    2.20
   3  -3   7   -0.90    2.40
  -2   3  -7   39.40    3.00
   2   3   7   43.40    5.20
   2   3   7   45.10    4.70
   2  -3   7   44.40    5.10
   2  -3   7   46.50    4.80
   1   3   7    2.50    2.10
   1   3   7    3.40    2.40
   1  -3   7    0.10    2.00
   1  -3   7    3.50    1.70
   1  -3   7    2.30    2.10
   0   3   7  547.45   30.90
   0   3   7  605.04   30.80
   0  -3   7  570.24   31.40
   0  -3   7  591.44   30.40
   0  -3   7  581.44   31.20
  -1   3   7    5.50    2.00
  -1   3   7   -0.10    2.00
  -1   3   7    2.20    2.30
  -1  -3   7    3.60    2.30
  -1  -3   7    0.90    2.30
  -1  -3   7    2.00    2.40
  -2   3   7  261.37   14.40
  -2   3   7  264.07   14.10
  -2   3   7  245.78   13.20
  -2  -3   7  240.68   12.90
  -2  -3   7  220.28   14.10
  -2  -3   7  217.98   13.80
  -3   3   7  113.69    6.50
  -3   3   7  135.09    7.70
  -3  -3   7  108.09    7.00
  -3  -3   7   97.39    7.70
  -3  -3   7  104.69    8.30
  -4   3   7   27.70    4.00
  -4   3   7   27.70    4.10
  -4  -3   7   36.10    3.70
  -4  -3   7   36.70    5.20
  -5   3   7   16.70    3.50
  -5   3   7   16.80    3.30
  -5  -3   7   23.80    4.00
  -5  -3   7   17.30    2.80
  -6   3   7  328.47   19.50
   6   3  -7  345.87   20.00
  -6   3   7  315.97   19.40
  -6  -3   7  367.86   20.20
  -6  -3   7  338.37   19.40
  -7   3   7   97.39    8.60
  -7   3   7   99.59    8.50
  -7  -3   7   76.39    9.00
  -7  -3   7   91.59    8.10
  -8   3   7   91.19   10.00
  -8   3   7   78.09    8.50
  -8  -3   7   97.39    8.50
  -8  -3   7   91.99    9.90
  -9   3   7   39.20    7.30
  -9   3   7   40.80    6.60
  -9  -3   7   24.40    6.50
  -9  -3   7   29.70    5.60
 -10   3   7   34.60    7.30
 -10   3   7   27.90    6.30
 -10  -3   7   29.00    7.70
 -10  -3   7   26.90    5.80
   9   4   7   91.99   11.90
  -9  -4  -7   84.19    8.80
   8   4   7   78.59    9.90
  -8  -4  -7   66.39    8.00
   7   4   7   39.90    6.50
   7  -4   7   49.50    6.40
  -7  -4  -7   50.49    6.50
   6   4   7   24.20    5.40
   6  -4   7   10.90    4.70
  -6  -4  -7   25.40    4.40
   6  -4   7    8.80    5.00
   6  -4   7   14.50    3.80
  -5   4  -7    5.10    2.60
   5   4   7    5.40    3.80
  -5  -4  -7   12.30    3.40
   5  -4   7    0.50    2.70
   5  -4   7    8.60    3.70
   5  -4   7    5.60    3.90
   4   4   7   29.60    4.60
   4   4   7   33.50    5.30
  -4   4  -7   34.50    3.40
   4  -4   7   41.90    5.00
   4  -4   7   39.60    5.10
   4  -4   7   39.10    5.80
  -4  -4  -7   33.10    5.10
   3   4   7   19.30    4.50
  -3   4  -7   31.30    2.90
   3  -4   7   38.10    4.40
   3  -4   7   34.30    4.30
   3  -4   7   34.80    4.60
   2   4   7  470.85   25.80
  -2   4  -7  455.95   24.50
   2   4   7  497.35   26.20
   2  -4   7  454.55   25.90
   2  -4   7  480.85   26.50
   1   4   7  625.74   30.80
   1   4   7  584.84   31.00
   1  -4   7  543.55   29.60
   1  -4   7  552.14   30.90
   1  -4   7  560.14   31.30
   0   4   7   38.40    4.70
   0   4   7   44.80    4.40
   0  -4   7   38.50    3.80
   0  -4   7   45.30    4.90
   0  -4   7   45.30    5.30
  -1   4   7    2.00    2.10
  -1   4   7    1.50    2.30
  -1   4   7    2.30    2.10
  -1  -4   7    1.20    2.40
  -1  -4   7   -0.30    2.10
  -1  -4   7    2.70    2.40
  -2   4   7   42.20    3.80
  -2   4   7   50.49    4.90
  -2   4   7   43.10    4.90
  -2  -4   7   44.80    4.90
  -2  -4   7   46.40    3.00
  -2  -4   7   47.10    4.90
  -3   4   7   95.39    6.80
  -3   4   7   82.69    5.50
  -3   4   7   94.29    7.10
  -3  -4   7   95.19    7.20
  -3  -4   7  102.79    7.30
  -3  -4   7   88.19    5.60
  -4   4   7  348.27   20.00
  -4   4   7  317.27   19.30
  -4  -4   7  370.66   19.90
  -4  -4   7  337.77   18.80
  -4  -4   7  362.06   19.90
  -5   4   7  138.89    8.90
  -5   4   7  147.39    9.50
  -5  -4   7  120.69    8.40
  -5  -4   7  120.09    9.20
  -5  -4   7  104.49    9.30
  -6   4   7   30.00    4.80
  -6   4   7   26.10    4.60
   6   4  -7   23.70    5.70
  -6  -4   7   23.50    4.00
  -6  -4   7   20.50    4.70
   7   4  -7   -0.30    5.10
  -7   4   7    4.30    4.50
  -7   4   7    4.10    3.90
  -7  -4   7    4.20    3.20
  -7  -4   7    4.80    4.70
  -8   4   7   21.00    6.00
   8   4  -7   27.40    6.90
  -8   4   7   21.50    5.30
  -8  -4   7   36.40    5.40
  -8  -4   7   31.10    6.60
  -9   4   7    7.20    4.70
  -9   4   7   15.30    5.60
  -9  -4   7    2.10    3.90
  -9  -4   7    0.50    6.20
 -10   4   7    4.20    4.70
 -10   4   7   10.40    7.30
 -10  -4   7    9.90    4.20
 -10  -4   7    6.00    7.60
   8   5   7   20.80    7.80
  -8  -5  -7   18.20    4.70
   7   5   7  203.48   15.30
  -7  -5  -7  205.88   15.00
   7  -5   7  235.78   15.20
   7  -5   7  221.48   14.40
   6   5   7   14.30    5.20
   6  -5   7    9.00    3.50
  -6  -5  -7   11.80    4.20
   6  -5   7   12.00    4.30
   6  -5   7   12.40    5.00
   5   5   7  104.19    9.70
  -5  -5  -7   99.39    9.20
   5  -5   7  101.89    9.80
   5  -5   7  114.59    9.00
   5  -5   7  109.79    8.40
   4   5   7   74.29    8.10
   4   5   7   74.39    7.70
   4  -5   7   71.89    7.20
   4  -5   7   87.09    8.00
   4  -5   7   65.19    6.70
   3   5   7   35.20    5.10
   3   5   7   35.90    5.00
   3  -5   7   20.20    4.10
   3  -5   7   16.70    3.70
   3  -5   7   21.60    3.70
   2   5   7    4.50    3.30
   2   5   7    4.20    3.20
   2  -5   7    0.50    3.10
   2  -5   7    5.50    2.90
   2  -5   7    1.40    2.50
   1   5   7  162.68   11.80
   1   5   7  160.68   11.40
   1  -5   7  195.98   11.70
   1  -5   7  196.48   11.80
   1  -5   7  201.58   12.10
   0   5   7   25.50    3.90
   0   5   7   20.40    3.50
   0  -5   7   31.30    4.70
   0  -5   7   31.10    3.50
   0  -5   7   33.70    4.60
  -1   5   7  654.73   35.10
  -1   5   7  651.43   34.60
  -1   5   7  664.73   34.00
  -1  -5   7  632.44   35.10
  -1  -5   7  615.44   33.90
  -2   5   7    2.80    1.90
  -2   5   7    0.80    2.30
  -2   5   7    1.80    2.30
  -2  -5   7    2.10    3.00
  -2  -5   7    1.50    2.70
  -3   5   7   98.29    6.90
  -3  -5   7   73.39    5.10
  -3  -5   7   74.59    6.80
  -3  -5   7   77.19    6.90
  -4   5   7   49.60    5.20
  -4   5   7   53.69    5.70
  -4  -5   7   56.39    6.40
  -4  -5   7   56.39    5.70
  -4  -5   7   44.40    4.10
   5   5  -7   56.59    7.80
  -5   5   7   44.20    6.60
  -5   5   7   48.60    6.00
  -5  -5   7   47.20    6.10
  -5  -5   7   55.29    7.40
  -5  -5   7   47.30    4.50
  -6   5   7   47.80    6.30
   6   5  -7   60.29    7.80
  -6   5   7   49.40    6.30
  -6  -5   7   57.39    7.90
  -6  -5   7   60.89    7.00
  -6  -5   7   59.49    5.30
  -7   5   7   10.50    4.40
  -7   5   7   10.70    4.40
   7   5  -7    3.90    5.80
  -7  -5   7    5.70    3.10
  -7  -5   7    8.90    4.00
  -7  -5   7    5.40    4.90
  -8   5   7    8.00    4.60
   8   5  -7    3.30    6.20
  -8   5   7   -2.40    5.10
  -8  -5   7    1.10    3.10
  -8  -5   7    4.30    5.50
  -9   5   7   41.60    8.20
  -9   5   7   39.80    7.00
  -9  -5   7   24.80    5.00
  -9  -5   7   25.30    7.50
 -10   5   7   31.70    6.40
 -10  -5   7   30.20    8.40
 -10  -5   7   35.30    5.70
   8   6   7   14.60    6.80
  -8  -6  -7   22.70    5.20
   7   6   7  129.99   12.00
  -7  -6  -7  143.99   11.40
   7  -6   7  136.99   10.60
   6   6   7   16.00    6.00
  -6  -6  -7   19.00    4.90
   6  -6   7   18.00    4.40
   6  -6   7   21.60    4.30
   5   6   7    2.60    4.70
   5   6   7    3.20    5.00
   5  -6   7   -2.00    3.10
   5  -6   7   -1.20    3.20
   5  -6   7    5.70    4.60
   4   6   7    5.90    4.70
   4   6   7   -5.30    4.30
   4  -6   7   -1.10    3.10
   4  -6   7    0.80    4.30
   4  -6   7    5.00    3.50
   3   6   7  172.08   12.10
   3   6   7  172.68   12.50
   3  -6   7  167.28   12.00
   3  -6   7  174.18   12.00
   3  -6   7  171.18   12.10
   2   6   7   46.90    6.60
   2   6   7   50.99    6.20
   2  -6   7   33.80    5.10
   2  -6   7   47.90    5.80
   2  -6   7   41.80    5.40
   1   6   7  429.76   24.10
   1   6   7  438.86   23.70
   1  -6   7  400.06   23.80
   1  -6   7  421.06   24.40
   1  -6   7  413.86   23.80
   0   6   7    7.20    3.10
   0   6   7    9.90    3.20
   0   6   7    5.20    2.90
   0  -6   7    4.20    2.60
   0  -6   7    5.90    3.40
   0  -6   7    0.40    2.80
  -1   6   7   40.10    5.20
  -1   6   7   42.70    4.70
  -1   6   7   38.00    5.10
  -2   6   7   17.90    3.00
  -2   6   7   23.10    3.70
  -2   6   7   18.50    3.70
  -2  -6   7   22.30    4.20
  -2  -6   7   27.20    4.10
  -2  -6   7   21.90    3.80
  -3   6   7  217.28   14.50
  -3   6   7  211.68   13.90
  -3  -6   7  246.18   14.20
  -3  -6   7  238.88   14.20
  -3  -6   7  242.98   14.90
  -4   6   7   25.90    4.40
  -4   6   7   42.40    5.40
  -4  -6   7   27.00    4.50
  -4  -6   7   26.50    4.70
  -4  -6   7   23.10    4.60
   5   6  -7   25.20    6.40
  -5   6   7   24.70    4.10
  -5   6   7   29.00    4.50
  -5  -6   7   19.60    4.90
  -5  -6   7   22.00    4.40
  -5  -6   7   17.40    4.20
  -6   6   7   51.39    6.50
   6   6  -7   52.79    7.90
  -6   6   7   62.19    6.50
  -6  -6   7   48.00    6.80
  -6  -6   7   52.09    6.30
   7   6  -7   18.60    6.80
  -7   6   7   28.90    5.90
  -7   6   7   24.20    5.30
  -7  -6   7   14.30    5.80
  -7  -6   7   20.00    4.90
   8   6  -7   19.30    7.50
  -8   6   7   29.50    7.10
  -8   6   7   28.00    5.70
  -8  -6   7   19.70    6.70
  -8  -6   7   25.70    6.70
  -8  -6   7   36.50    6.30
   9   6  -7   47.20   12.20
  -9   6   7   50.19   10.40
  -9   6   7   52.19    8.10
  -9  -6   7   41.50    8.70
  -9  -6   7   63.49    7.50
   8   7   7    3.70    7.30
   7   7   7    5.20    6.50
   7  -7   7   -0.20    3.10
   6   7   7   74.49   10.30
   6  -7   7   97.89    8.30
   6  -7   7   86.89    8.30
   5   7   7   73.29   10.10
   5   7   7   56.29    8.50
   5  -7   7   75.49    7.70
   5  -7   7   78.59    7.70
   4   7   7   42.40    6.70
   4   7   7   26.80    6.10
   4  -7   7   31.20    5.20
   4  -7   7   23.40    5.60
   4  -7   7   24.00    4.60
   3   7   7   24.70    5.90
   3   7   7   31.10    6.20
   3  -7   7   26.70    4.50
   3  -7   7   18.60    5.40
   3  -7   7   26.40    5.10
   2   7   7   11.90    4.40
   2   7   7   15.40    4.90
   2  -7   7    3.50    3.70
   2  -7   7    2.10    3.50
   2  -7   7   -1.60    4.20
   1   7   7  177.08   12.60
   1   7   7  173.28   12.10
   1  -7   7  194.18   12.90
   1  -7   7  184.68   12.70
   0   7   7  178.78   12.10
   0   7   7  184.18   12.50
   0   7   7  189.78   12.70
   0  -7   7  171.38   12.50
   0  -7   7  194.98   13.00
  -1   7   7  123.39    9.40
  -1   7   7  120.49    9.00
  -1   7   7  111.29    9.20
  -1  -7   7  129.79    9.80
  -1  -7   7  123.39    8.90
  -1  -7   7  122.69    9.70
  -2   7   7  156.88   10.30
  -2   7   7  144.59   10.30
  -2   7   7  142.29   10.10
  -2  -7   7  131.89   10.50
  -2  -7   7  133.69   10.30
  -2  -7   7  133.59    9.80
  -3   7   7   13.40    3.80
  -3   7   7   16.60    3.90
  -3  -7   7   11.30    4.20
  -3  -7   7   17.90    4.10
  -3  -7   7   15.90    4.50
  -4   7   7    9.30    3.40
  -4   7   7    6.80    3.40
  -4  -7   7    6.90    4.50
  -4  -7   7   10.50    4.20
  -4  -7   7    8.70    3.90
   5   7  -7  139.29   12.60
  -5   7   7  155.48   11.30
  -5   7   7  144.69   10.70
  -5  -7   7  166.98   11.70
  -5  -7   7  144.79   11.50
  -6   7   7   57.09    7.50
   6   7  -7   46.00    8.20
  -6   7   7   55.59    7.30
  -6  -7   7   49.80    7.00
  -6  -7   7   43.60    6.70
  -7   7   7   79.99    9.10
  -7   7   7   82.49    9.80
   7   7  -7  106.59   11.40
  -7  -7   7  109.09   10.90
  -7  -7   7   97.99    9.00
  -8   7   7   17.20    6.10
  -8   7   7   10.40    4.80
   8   7  -7    8.40    7.90
  -8  -7   7    9.80    6.70
  -8  -7   7    5.50    4.30
  -9   7   7    7.60    5.80
   9   7  -7    2.60    7.60
  -9  -7   7   20.50    8.30
  -9  -7   7   13.90    4.20
   7   8   7   22.00    8.60
   7  -8   7   14.60    4.80
   6   8   7    8.90    6.70
   6   8   7   10.90    7.50
   6  -8   7   -2.30    3.70
   5   8   7   35.90    7.70
   5   8   7   39.90    8.20
   5  -8   7   46.10    6.90
   5  -8   7   52.09    6.40
   4   8   7   25.20    6.50
   4   8   7   13.00    5.90
   4  -8   7   29.50    5.10
   4  -8   7   34.40    5.80
   3   8   7    1.50    4.70
   3   8   7    5.20    5.30
   3  -8   7    6.90    3.80
   3  -8   7    4.30    5.10
   2   8   7  119.49   10.70
   2   8   7  112.89    9.80
   2  -8   7  123.19   10.10
   2  -8   7  104.79   10.00
   1   8   7    0.20    3.90
   1   8   7   -3.80    4.80
   1  -8   7    2.80    3.70
   1  -8   7    1.60    4.70
   0   8   7    1.00    3.10
   0   8   7   -0.50    4.40
   0   8   7    2.30    3.70
   0  -8   7    4.00    4.30
   0  -8   7    0.70    3.40
  -1   8   7    5.70    3.30
  -1   8   7   -0.20    3.90
  -1   8   7    4.90    3.50
  -1  -8   7    9.80    4.00
  -1  -8   7   10.50    4.60
  -2   8   7    3.30    3.60
  -2   8   7   -0.20    3.20
  -2  -8   7    8.90    4.10
  -2  -8   7    9.70    4.50
  -3   8   7   28.80    4.90
  -3   8   7   33.40    4.90
  -3  -8   7   31.10    6.00
  -3  -8   7   36.90    5.60
  -3  -8   7   30.60    5.40
   4   8  -7   82.79   10.80
  -4   8   7   91.69    8.20
  -4   8   7   94.49    8.30
  -4  -8   7   90.49    9.00
  -4  -8   7   82.29    9.00
  -4  -8   7   83.49    9.20
   5   8  -7   26.80    7.20
  -5   8   7   44.90    6.00
  -5  -8   7   30.70    6.30
  -5  -8   7   28.60    5.40
   6   8  -7   39.60    9.20
  -6   8   7   33.90    5.80
  -6   8   7   30.80    5.90
  -6  -8   7   31.40    7.30
  -6  -8   7   34.60    5.60
  -7   8   7   59.39    8.50
   7   8  -7   52.19    9.10
  -7   8   7   62.49    7.60
  -7  -8   7   52.39    7.50
  -7  -8   7   52.79    8.70
  -8   8   7   21.80    5.70
   8   8  -7   14.70    8.20
  -8  -8   7   41.70    8.50
  -8  -8   7   18.50    4.90
   6   9   7   48.40    9.40
   6   9   7   47.30    9.40
   6  -9   7   59.19    7.50
   5   9   7    2.50    6.80
   5   9   7   -7.40    6.30
   5  -9   7   -3.00    3.30
   4   9   7  125.59   12.70
   4   9   7  123.89   12.10
   4  -9   7  116.99   10.70
   3   9   7   15.90    6.00
   3   9   7   13.10    5.60
   3  -9   7    4.80    4.40
   2   9   7   12.90    5.40
   2   9   7    5.20    6.20
   2  -9   7    9.80    4.10
   1   9   7   -3.20    4.50
   1   9   7    1.10    4.40
   1  -9   7    4.80    3.80
   0   9   7   91.89    8.70
   0   9   7   93.49    9.40
   0   9   7   96.79    9.50
   0  -9   7  108.69    9.80
   0  -9   7  105.29   10.30
  -1   9   7    5.10    3.70
  -1   9   7   -0.20    3.60
  -1  -9   7   10.80    5.30
  -1  -9   7    4.40    4.20
  -2   9   7   64.89    7.70
  -2   9   7   71.59    7.70
  -2  -9   7   65.19    8.20
  -2  -9   7   65.69    8.00
  -3   9   7   60.39    7.40
  -3   9   7   69.29    7.50
  -3  -9   7   48.60    7.50
  -4   9   7    5.40    4.10
  -4   9   7   -1.00    4.40
   4   9  -7   -1.50    6.90
  -4  -9   7    5.40    4.30
   5   9  -7   36.90    8.50
  -5   9   7   37.50    6.00
  -5   9   7   44.00    6.50
  -5  -9   7   32.80    7.20
  -5  -9   7   30.40    5.50
  -6   9   7   52.59    7.30
   6   9  -7   69.59   10.30
  -6   9   7   46.90    7.20
  -6  -9   7   48.90    7.10
  -6  -9   7   53.99    8.40
  -7   9   7    4.90    4.50
   7   9  -7    9.10    8.00
  -7  -9   7   10.30    7.10
  -7  -9   7    3.90    3.50
   5  10   7   -4.70    7.00
   5  10   7    8.30    7.80
   5 -10   7    8.50    4.10
   4  10   7   -0.60    6.20
   4  10   7   -0.40    6.50
   4 -10   7    1.20    3.70
   3  10   7    4.00    6.80
   3  10   7   -1.30    5.60
   3 -10   7    3.30    4.00
   2  10   7    1.20    5.30
   2  10   7    1.60    5.00
   2 -10   7    7.80    4.10
   1  10   7   47.20    7.40
   1  10   7   62.49    8.20
   1  10   7   48.70    6.80
   1 -10   7   44.20    7.00
   0  10   7   -0.60    3.50
   0  10   7    4.70    5.00
   0  10   7    0.40    4.40
   0 -10   7    6.80    4.30
  -1  10   7    4.70    4.10
  -1  10   7    4.60    4.20
  -1 -10   7    2.60    3.60
  -2  10   7   85.89    9.20
  -2  10   7   71.39    8.30
  -2 -10   7   85.39    8.80
  -3  10   7   27.80    5.40
   3  10  -7   27.10    8.70
  -3  10   7   31.70    5.70
  -3 -10   7   32.10    5.90
  -4  10   7   28.10    5.80
   4  10  -7   48.80    8.50
  -4  10   7   33.50    6.20
  -4 -10   7   50.69    7.30
  -5  10   7   41.20    6.20
  -5  10   7   40.70    6.10
   5  10  -7   26.50    8.70
  -5 -10   7   31.70    6.00
   6  10  -7   27.20    9.30
  -6  10   7   24.90    5.80
  -6 -10   7   39.30    6.30
   4  11   7   -2.00    7.90
   4  11   7    0.10    7.10
   4 -11   7    0.60    4.10
   3  11   7    7.60    6.50
   3  11   7   -6.70    7.60
   3 -11   7    2.90    3.80
   2  11   7    3.50    5.70
   2  11   7    1.20    5.30
   2 -11   7   15.00    4.80
   1  11   7    3.70    3.90
   1  11   7    2.00    5.50
   1  11   7   -2.70    6.00
   1 -11   7    2.60    4.30
   0  11   7   -1.50    4.80
   0  11   7    3.40    3.70
   0 -11   7   -4.80    4.20
  -1  11   7   59.49    9.10
  -1  11   7   58.29    7.70
  -1 -11   7   53.59    7.70
  -2  11   7    6.40    4.00
  -2  11   7    4.10    5.00
  -2 -11   7   -1.10    3.90
  -3  11   7   10.80    4.50
  -3  11   7    9.30    5.00
   3  11  -7  -11.00    7.50
  -3 -11   7    7.00    4.20
  -4  11   7   95.29    9.00
   4  11  -7   69.59   11.40
  -4  11   7   92.69   10.30
  -4 -11   7   95.59    9.50
  -5  11   7    7.70    3.90
   5  11  -7   10.80    8.80
  -5 -11   7   12.60    4.00
   1  12   7    5.00    6.00
   1  12   7    4.10    3.70
   1 -12   7    1.50    4.30
   0  12   7    4.20    5.50
   0  12   7    0.40    3.80
   0 -12   7    4.60    4.30
  -1  12   7   23.50    5.50
  -1  12   7   17.20    5.80
  -1 -12   7   21.20    5.90
  -2  12   7   12.90    4.80
   2  12  -7    2.90    8.70
  -2  12   7    6.50    6.20
  -2 -12   7   11.30    4.70
  -3  12   7   84.39    8.60
   3  12  -7   74.09   12.00
  -3  12   7   95.29   11.10
  -3 -12   7   87.99    9.00
   9   0   8    4.10    5.50
  -9   0  -8    0.20    3.70
  -8   0  -8  134.69   11.30
   8   0   8  171.78   12.80
  -7   0  -8    1.40    2.60
   7   0   8   -2.30    4.00
   6   0   8   96.99    8.70
  -6   0  -8   91.79    7.70
   5   0   8    0.40    2.90
  -5   0  -8   -0.70    2.20
   4   0   8    3.40    1.50
   4   0   8    3.70    2.60
  -4   0  -8    3.20    2.10
   4   0   8    1.70    2.50
   3   0   8    1.50    1.30
   3   0   8   -0.20    2.10
   3   0   8   -0.10    1.90
  -3   0  -8    0.30    1.70
   2   0   8  292.07   15.90
   2   0   8  290.87   16.40
   2   0   8  283.67   15.80
   1   0   8    0.80    1.60
   1   0   8    2.70    1.90
   1   0   8    0.80    1.50
   0   0   8 1811.32   92.29
   0   0   8 1786.62   92.59
   0   0   8 1788.32   92.39
  -1   0   8   -1.60    1.60
  -1   0   8    0.40    1.80
  -1   0   8    0.50    2.00
  -1   0   8    0.70    1.50
  -2   0   8  242.78   13.30
  -2   0   8  224.28   13.10
  -2   0   8  236.98   13.30
  -3   0   8   -1.00    1.60
  -3   0   8   -1.00    2.10
  -3   0   8   -0.70    1.50
  -4   0   8  771.32   40.60
  -4   0   8  755.72   40.30
  -5   0   8   -1.50    2.60
  -5   0   8    1.40    3.00
  -6   0   8   80.79    7.90
  -6   0   8   91.59    7.70
  -7   0   8   -1.70    4.50
  -7   0   8   -3.40    3.40
  -8   0   8  154.08   11.70
  -8   0   8  165.38   12.20
  -9   0   8   -0.10    5.00
  -9   0   8   -0.90    5.80
 -10   0   8   26.60    5.80
 -10   0   8   18.20    6.90
   9   1   8   35.50    7.60
  -9   1  -8   37.40    5.80
  -9  -1  -8   28.70    5.20
   9  -1   8   41.10    7.20
   8   1   8   42.90    6.90
  -8   1  -8   24.50    4.60
  -8  -1  -8   41.80    6.10
   8  -1   8   34.50    6.50
   7   1   8   -1.60    4.10
  -7   1  -8    3.00    2.70
  -7  -1  -8   -0.70    3.20
   7  -1   8   -2.50    3.90
  -6   1  -8   16.80    3.50
   6   1   8   17.00    4.40
  -6  -1  -8   25.40    4.40
   6  -1   8   15.60    4.10
  -5   1  -8  113.99    7.80
   5   1   8  108.89    9.00
   5   1   8  105.99    8.80
   5  -1   8  115.89    7.60
   5  -1   8  125.29    8.70
  -5  -1  -8  100.59    8.10
   4   1   8  292.47   17.40
   4   1   8  330.37   18.00
  -4   1  -8  296.67   17.10
   4  -1   8  286.77   16.90
  -4  -1  -8  310.07   17.60
   4  -1   8  304.17   17.80
   3   1   8  177.48    9.80
   3   1   8  177.38   10.80
   3   1   8  172.58   11.10
  -3   1  -8  176.88   10.40
  -3  -1  -8  176.28   10.90
   3  -1   8  177.18    9.90
   3  -1   8  170.88   10.50
   3  -1   8  175.28   11.00
   2   1   8  619.44   32.30
   2   1   8  606.74   32.70
   2   1   8  607.04   31.80
   2  -1   8  624.74   32.80
   2  -1   8  608.64   32.50
   2  -1   8  593.44   31.70
   1   1   8   72.69    5.60
   1   1   8   66.19    4.50
   1   1   8   71.39    5.30
   1  -1   8   62.49    4.50
   1  -1   8   67.49    5.40
   1  -1   8   72.49    5.20
   0   1   8   16.50    2.20
   0   1   8   11.10    2.50
   0   1   8   13.20    2.30
   0  -1   8   13.70    2.20
   0  -1   8   15.80    2.70
   0  -1   8   13.10    2.10
   0  -1   8   17.20    2.60
  -1   1   8   27.50    3.30
  -1   1   8   31.00    3.40
  -1  -1   8   24.20    3.40
  -1  -1   8   21.70    3.30
  -1  -1   8   22.10    2.50
  -1  -1   8   23.30    3.40
  -2   1   8  625.64   32.90
  -2   1   8  635.64   32.80
  -2   1   8  620.84   32.60
  -2  -1   8  621.64   32.90
  -2  -1   8  594.84   32.30
  -2  -1   8  620.24   33.00
  -2  -1   8  616.44   32.80
  -3  -1   8   51.09    5.20
  -3  -1   8   46.80    4.40
  -3  -1   8   46.40    4.10
  -4   1   8   71.69    6.20
  -4   1   8   80.29    6.70
  -4  -1   8   94.19    7.20
  -4  -1   8   91.19    6.20
  -5   1   8   19.00    3.20
  -5  -1   8   10.80    3.30
  -5  -1   8   12.80    2.90
  -6   1   8    9.10    3.20
  -6   1   8   13.70    4.20
   6   1  -8    9.80    4.00
  -6  -1   8    9.60    4.20
  -6  -1   8    8.00    2.80
  -7   1   8  122.79    9.70
  -7   1   8  119.79   10.10
  -7  -1   8  118.49   10.10
  -7  -1   8  107.59    9.10
  -8   1   8   98.39    9.30
  -8   1   8   87.79    9.70
  -8  -1   8  105.09   10.30
  -8  -1   8   98.59    8.90
  -9   1   8    6.00    5.70
  -9   1   8   -3.30    4.20
  -9  -1   8    2.40    4.10
  -9  -1   8    2.20    5.40
 -10   1   8   -0.30    6.40
 -10   1   8    3.40    4.90
 -10  -1   8    4.40    4.60
 -10  -1   8   12.10    6.10
   9   2   8   19.90    6.80
   9  -2   8   27.90    8.20
  -9  -2  -8   29.80    5.90
   8   2   8   17.50    5.90
  -8  -2  -8   25.10    5.00
   8  -2   8   18.10    5.80
   7   2   8  172.48   12.90
  -7  -2  -8  163.28   11.80
   7  -2   8  160.58   12.30
   6   2   8   33.90    5.90
  -6   2  -8   26.20    4.20
   6   2   8   32.10    5.70
   6  -2   8   27.60    5.00
  -6  -2  -8   29.80    4.60
   6  -2   8   24.90    5.20
   5   2   8   39.30    5.90
   5   2   8   44.20    5.60
   5  -2   8   38.40    4.40
   5  -2   8   42.40    5.30
  -5  -2  -8   42.00    5.60
   4   2   8    4.90    3.30
  -4   2  -8   -0.20    1.60
   4   2   8    0.90    2.70
   4  -2   8    1.70    1.90
   4  -2   8    0.10    2.40
  -4  -2  -8   -1.30    2.10
   3   2   8   47.80    5.20
  -3   2  -8   49.10    4.10
   3   2   8   46.90    5.70
   3  -2   8   52.49    4.80
   3  -2   8   54.29    5.10
   2   2   8  111.79    7.70
  -2   2  -8  104.69    6.50
   2   2   8  116.59    7.60
   2  -2   8  112.39    7.50
   2  -2   8   99.29    7.50
   2  -2   8  108.19    6.30
   1   2   8  451.15   24.70
   1   2   8  459.75   25.60
   1   2   8  479.75   25.70
   1  -2   8  471.05   25.80
   1  -2   8  496.85   24.90
   1  -2   8  484.25   25.90
   0   2   8    5.70    2.10
   0   2   8    5.70    2.10
   0  -2   8    2.60    1.90
   0  -2   8    2.10    1.00
   0  -2   8    2.90    2.20
   0  -2   8    2.20    2.10
  -1   2   8  139.49    8.60
  -1   2   8  133.19    8.40
  -1   2   8  140.89    8.10
  -1  -2   8  124.09    8.20
  -1  -2   8  123.89    7.30
  -1  -2   8  132.89    8.80
  -1  -2   8  135.39    8.80
  -2   2   8   99.89    6.90
  -2   2   8   96.59    6.20
  -2   2   8  101.59    7.10
  -2  -2   8   95.39    7.10
  -2  -2   8   92.39    5.80
  -2  -2   8   97.29    7.10
  -2  -2   8  100.39    7.00
  -3   2   8  208.48   12.10
  -3   2   8  219.08   13.10
  -3   2   8  213.08   12.90
  -3  -2   8  223.58   13.00
  -3  -2   8  219.38   13.10
  -3  -2   8  230.28   12.40
  -4   2   8   34.80    4.30
  -4   2   8   29.80    2.50
  -4   2   8   28.40    4.10
  -4  -2   8   48.40    5.60
  -5   2   8  187.48   12.20
  -5   2   8  190.48   12.30
  -5  -2   8  212.38   12.10
  -5  -2   8  193.38   12.70
  -6   2   8   14.70    3.90
   6   2  -8    1.40    4.00
  -6  -2   8    2.90    3.10
  -6  -2   8   -0.90    4.10
  -7   2   8  138.19   10.80
  -7   2   8  153.08   11.60
  -7  -2   8  143.69   11.10
  -7  -2   8  156.68   10.70
  -8   2   8    3.80    4.10
  -8   2   8    8.40    5.50
  -8  -2   8   15.20    5.70
  -8  -2   8    1.10    3.50
  -9   2   8    8.00    6.30
  -9   2   8   13.10    5.40
  -9  -2   8    4.60    3.80
  -9  -2   8    6.60    5.90
 -10   2   8   24.20    7.60
 -10   2   8   24.00    5.70
 -10  -2   8   20.50    7.30
 -10  -2   8   34.90    6.20
   9   3   8  124.29   12.60
  -9  -3  -8  128.49   11.00
   8   3   8   -1.00    5.20
  -8  -3  -8   -0.10    3.30
   8  -3   8    2.80    5.50
   7   3   8   10.10    5.40
   7  -3   8    2.30    4.80
  -7  -3  -8    5.60    3.40
   6   3   8   58.09    7.70
   6   3   8   74.29    7.80
   6  -3   8   59.49    7.90
  -6  -3  -8   64.99    6.70
   6  -3   8   44.70    6.60
   6  -3   8   45.60    5.50
  -5   3  -8  192.18   11.60
   5   3   8  175.18   12.90
   5   3   8  185.38   13.60
   5  -3   8  207.68   13.10
   5  -3   8  191.88   12.80
   5  -3   8  180.48   12.00
  -5  -3  -8  191.98   12.70
  -4   3  -8   -1.00    1.50
   4   3   8    5.70    3.20
   4   3   8    0.40    3.80
  -4  -3  -8    3.60    2.80
   4  -3   8    2.00    3.20
  -3   3  -8  476.35   25.90
   3   3   8  484.25   27.00
   3   3   8  490.95   27.10
   3  -3   8  494.25   27.10
   3  -3   8  502.85   27.10
   2   3   8   38.40    4.80
   2   3   8   42.50    4.80
  -2   3  -8   32.70    2.70
   2  -3   8   35.70    4.50
   2  -3   8   32.00    4.90
   1   3   8   15.30    3.00
   1   3   8   13.00    2.70
   1  -3   8   16.80    2.30
   1  -3   8   11.70    2.60
   1  -3   8   20.70    3.40
   0   3   8   64.59    5.50
   0   3   8   63.49    5.10
   0  -3   8   66.99    5.90
   0  -3   8   58.09    4.70
   0  -3   8   65.09    5.60
  -1   3   8  260.27   16.10
  -1   3   8  255.27   15.70
  -1   3   8  283.27   15.50
  -1  -3   8  289.07   16.20
  -1  -3   8  290.77   16.30
  -1  -3   8  285.47   15.50
  -2  -3   8   13.90    3.20
  -2  -3   8   10.70    2.80
  -2  -3   8   16.10    3.00
  -2  -3   8   17.20    2.00
  -3   3   8  200.58   11.70
  -3   3   8  189.58   11.90
  -3   3   8  188.88   10.70
  -3  -3   8  186.78   10.80
  -3  -3   8  193.78   11.70
  -3  -3   8  189.98   11.90
  -4   3   8  177.48   10.30
  -4   3   8  171.58   10.10
  -4  -3   8  142.29   10.00
  -4  -3   8  142.09   10.70
  -4  -3   8  142.69    9.40
  -5   3   8   -0.80    2.90
  -5   3   8    0.70    2.90
  -5  -3   8   -2.20    2.20
  -5  -3   8    3.60    3.50
   6   3  -8   -0.70    4.80
  -6   3   8    5.80    3.40
  -6   3   8    5.10    3.60
  -6  -3   8    4.90    3.30
  -6  -3   8    2.30    3.90
  -7   3   8   -0.70    4.10
   7   3  -8    2.30    4.90
  -7   3   8    7.10    3.80
  -7  -3   8    1.50    3.10
  -7  -3   8    2.70    4.50
  -8   3   8   29.50    6.50
  -8   3   8   20.40    5.20
  -8  -3   8   13.60    4.40
  -9   3   8   53.49    7.90
  -9   3   8   68.79    9.30
  -9  -3   8   66.29    9.80
  -9  -3   8   63.09    7.40
 -10   3   8   -0.90    6.90
 -10   3   8   -0.80    4.50
 -10  -3   8    0.10    6.60
 -10  -3   8    0.10    4.00
   8   4   8  108.69   11.50
  -8  -4  -8  113.99   10.20
   8  -4   8  127.19   14.00
   7   4   8   44.10    7.00
  -7  -4  -8   54.39    6.80
   7  -4   8   51.59    7.00
   7  -4   8   48.30    5.80
   6   4   8   90.49    9.00
   6   4   8   86.79   10.40
   6  -4   8   81.99    9.50
  -6  -4  -8   79.79    8.00
   6  -4   8   83.59    7.40
   6  -4   8   87.79    9.20
   5   4   8   36.60    6.00
   5   4   8   26.30    5.60
  -5  -4  -8   39.40    5.80
   5  -4   8   40.40    5.30
   5  -4   8   46.60    6.40
   5  -4   8   31.70    5.60
   4   4   8    8.10    3.90
   4   4   8    9.50    4.10
   4  -4   8    2.60    3.60
   4  -4   8    4.30    2.70
   4  -4   8    5.20    3.70
   3   4   8   45.00    6.00
   3   4   8   53.99    6.70
   3  -4   8   58.69    6.10
   3  -4   8   62.09    6.30
   2   4   8  235.18   15.00
   2   4   8  233.68   14.90
   2  -4   8  255.87   14.80
   2  -4   8  252.87   15.10
   1   4   8  397.46   23.40
   1   4   8  429.56   23.30
   1  -4   8  404.06   22.20
   1  -4   8  434.56   24.00
   1  -4   8  437.96   23.60
   0   4   8  202.68   11.00
   0   4   8  202.88   11.40
   0  -4   8  158.48   10.30
   0  -4   8  171.88   11.60
   0  -4   8  166.08   11.40
  -1   4   8  149.49    9.80
  -1   4   8  149.39    9.30
  -1   4   8  142.99   10.10
  -1  -4   8  156.18   10.10
  -1  -4   8  152.48    9.50
  -1  -4   8  174.88   10.60
  -2   4   8   -0.80    1.70
  -2   4   8    0.40    2.10
  -2   4   8    0.90    2.20
  -2  -4   8    2.00    2.30
  -2  -4   8    1.90    2.50
  -3   4   8   45.30    4.90
  -3   4   8   37.50    3.60
  -3   4   8   41.00    4.80
  -3  -4   8   47.50    5.20
  -3  -4   8   60.09    5.80
  -3  -4   8   48.90    3.40
  -4   4   8   27.90    4.00
  -4   4   8   33.00    4.60
  -4  -4   8   26.00    4.10
  -4  -4   8   33.10    3.50
  -4  -4   8   27.50    4.50
  -5   4   8   84.99    7.80
  -5  -4   8   95.19    6.80
  -5  -4   8   94.19    8.20
  -5  -4   8   97.99    7.60
  -6   4   8   61.39    6.80
   6   4  -8   54.79    7.90
  -6  -4   8   43.10    6.20
  -6  -4   8   48.00    5.30
  -7   4   8   73.49    8.70
  -7   4   8   79.39    8.20
   7   4  -8   73.49    9.60
  -7  -4   8   85.59    9.10
  -7  -4   8   77.89    7.00
  -8   4   8   48.60    7.30
  -8   4   8   56.79    8.20
  -8  -4   8   43.00    7.20
  -8  -4   8   49.99    6.20
  -9   4   8   64.89    8.40
  -9   4   8   63.49    9.00
  -9  -4   8   70.29   10.60
  -9  -4   8   57.09    6.90
 -10   4   8   10.80    7.90
 -10   4   8    8.90    5.60
 -10  -4   8    2.10    7.00
 -10  -4   8    9.30    4.60
   8   5   8   22.60    7.30
  -8  -5  -8   19.70    5.10
   7   5   8    1.80    5.40
   7  -5   8   15.70    5.60
   7  -5   8   13.50    3.80
  -7  -5  -8    8.10    4.10
   6   5   8   31.70    6.20
   6   5   8   42.20    7.40
   6  -5   8   43.60    7.10
   6  -5   8   52.29    6.00
  -6  -5  -8   47.20    7.30
   6  -5   8   60.79    7.70
   5   5   8    5.90    4.40
   5   5   8    6.90    5.60
   5  -5   8    9.30    3.90
   5  -5   8   15.40    5.20
   5  -5   8    7.70    3.40
   4   5   8  122.29   10.30
   4   5   8  112.69    9.60
   4  -5   8  115.79    9.90
   4  -5   8  111.39    9.20
   4  -5   8  124.49    9.20
   3   5   8   67.69    8.30
   3   5   8   57.89    6.70
   3  -5   8   66.99    6.60
   3  -5   8   55.19    6.60
   3  -5   8   62.29    7.10
   2   5   8   29.70    4.40
   2   5   8   46.20    6.20
   2  -5   8   25.90    4.70
   2  -5   8   32.30    4.80
   2  -5   8   32.60    4.70
   1   5   8    8.70    3.10
   1   5   8    6.20    3.30
   1  -5   8    6.40    3.00
   1  -5   8    3.00    3.20
   0   5   8   81.49    7.60
   0   5   8   86.79    7.10
   0  -5   8  107.79    6.60
   0  -5   8  107.49    8.10
   0  -5   8   98.79    7.50
  -1   5   8    3.30    2.80
  -1   5   8    7.40    2.80
  -1   5   8    3.80    2.30
  -1  -5   8   12.30    3.30
  -1  -5   8    5.90    2.60
  -2   5   8  647.24   34.10
  -2   5   8  660.83   35.40
  -2   5   8  679.03   35.00
  -2  -5   8  646.64   34.60
  -2  -5   8  603.44   35.40
  -3   5   8    3.70    2.60
  -3   5   8    6.70    2.80
  -3  -5   8   12.70    3.50
  -3  -5   8   10.70    3.20
  -4   5   8   31.40    4.70
  -4  -5   8   17.90    4.10
  -4  -5   8   21.80    4.50
  -5   5   8  144.29   10.20
  -5   5   8  138.29    9.90
  -5  -5   8  132.69   10.50
  -5  -5   8  140.49   10.30
  -6   5   8   17.30    4.40
   6   5  -8   29.20    6.80
  -6   5   8   24.20    4.70
  -6  -5   8   32.70    5.90
  -6  -5   8   32.90    5.50
   7   5  -8   92.59   10.10
  -7   5   8   83.99    8.40
  -7   5   8   80.99    8.90
  -7  -5   8  104.29   10.40
  -7  -5   8   95.39    7.40
  -7  -5   8   80.09    7.80
   8   5  -8   67.39    9.40
  -8   5   8   61.89    7.90
  -8   5   8   73.89    9.80
  -8  -5   8   59.19    7.20
  -8  -5   8   41.40    5.90
  -8  -5   8   57.19    8.50
  -9   5   8    1.90    4.80
  -9   5   8   -0.50    7.20
  -9  -5   8   11.20    6.70
  -9  -5   8   -1.80    3.30
 -10   5   8   12.10    5.20
 -10   5   8   13.80    7.90
 -10  -5   8    6.80    4.00
 -10  -5   8   17.30    8.30
   8   6   8   85.99   11.70
  -8  -6  -8   87.29    9.30
   7   6   8    2.10    7.90
   7   6   8   13.30    6.50
   7  -6   8    2.10    3.40
  -7  -6  -8   -0.60    3.90
   6   6   8   73.99    9.30
   6   6   8   79.39   11.40
   6  -6   8   72.69    7.60
   6  -6   8   59.59    6.90
   6  -6   8   61.59    8.10
   5   6   8    5.30    5.50
   5   6   8   -1.70    4.50
   5  -6   8    0.30    5.00
   5  -6   8    3.40    3.30
   5  -6   8   -0.20    3.50
   4   6   8   11.10    5.00
   4   6   8    5.00    4.70
   4  -6   8   -1.60    4.70
   4  -6   8    3.60    3.50
   4  -6   8   -5.20    3.20
   3   6   8    6.30    4.40
   3   6   8    1.40    4.70
   3  -6   8    3.60    4.30
   3  -6   8    0.60    3.40
   3  -6   8    3.50    3.60
   2   6   8  297.47   18.80
   2   6   8  306.67   18.40
   2  -6   8  319.37   19.00
   2  -6   8  298.57   18.40
   2  -6   8  303.67   18.40
   1   6   8   -1.00    3.60
   1   6   8    1.50    3.40
   1  -6   8    6.00    2.90
   1  -6   8    4.30    4.00
   1  -6   8    9.20    3.30
   0   6   8  314.27   18.90
   0   6   8  320.37   18.40
   0   6   8  324.27   19.30
   0  -6   8  324.77   19.40
   0  -6   8  310.57   18.80
  -1   6   8   35.60    4.80
  -1   6   8   30.10    4.40
  -1   6   8   35.00    5.20
  -1  -6   8   29.40    4.80
  -1  -6   8   26.80    4.60
  -1  -6   8   26.40    4.00
  -2   6   8    0.80    2.80
  -2   6   8   -0.60    2.30
  -2   6   8    2.10    2.30
  -2  -6   8    2.00    3.00
  -2  -6   8    6.00    3.60
  -2  -6   8    2.00    3.00
  -3   6   8   58.99    6.30
  -3   6   8   59.99    6.00
  -3  -6   8   53.69    6.50
  -3  -6   8   58.99    7.00
  -3  -6   8   51.19    6.50
  -4   6   8  165.38   11.80
  -4   6   8  167.38   11.60
  -4  -6   8  183.08   12.00
  -4  -6   8  193.48   12.40
  -4  -6   8  165.28   11.90
  -5   6   8    3.70    3.50
  -5   6   8    3.90    3.50
  -5  -6   8   10.50    4.50
  -5  -6   8    8.90    4.60
  -5  -6   8   14.60    4.00
   6   6  -8    2.20    5.70
  -6   6   8   -1.80    3.90
  -6   6   8    5.50    3.60
  -6  -6   8   -2.80    3.40
  -6  -6   8   -4.50    4.80
   7   6  -8  104.39   12.80
  -7   6   8  135.59   10.90
  -7   6   8  144.09   10.80
  -7  -6   8  117.79   11.60
  -7  -6   8  117.09   10.40
  -8   6   8   11.30    5.60
   8   6  -8    9.60    8.50
  -8   6   8    1.80    4.50
  -8  -6   8    7.90    4.10
  -8  -6   8    4.20    6.60
  -9   6   8    3.90    7.10
  -9   6   8    5.80    4.90
  -9  -6   8   -1.00    4.20
  -9  -6   8   -1.40    6.80
   7   7   8   -0.90    6.20
   7   7   8   -8.20    8.30
   7  -7   8    5.40    3.50
   6   7   8    9.10    6.40
   6   7   8   14.70    7.90
   6  -7   8   11.50    4.10
   6  -7   8   11.10    3.60
   5   7   8   45.40    7.60
   5   7   8   67.79   10.20
   5  -7   8   44.60    6.70
   5  -7   8   70.69    7.90
   5  -7   8   64.09    7.20
   4   7   8   21.70    6.20
   4   7   8   30.70    6.60
   4  -7   8   20.50    4.80
   4  -7   8   27.50    5.10
   4  -7   8   20.00    5.80
   3   7   8   88.29   10.00
   3   7   8   84.19    9.20
   3  -7   8   80.19    8.90
   3  -7   8   87.09    8.40
   3  -7   8   91.29    8.60
   2   7   8   67.79    8.30
   2   7   8   55.89    7.70
   2  -7   8   58.59    7.30
   2  -7   8   49.60    6.80
   2  -7   8   61.49    7.10
   1   7   8    2.00    3.90
   1   7   8   10.80    4.60
   1  -7   8   26.30    4.90
   1  -7   8   21.70    5.30
   0   7   8   13.10    4.20
   0   7   8   16.30    4.10
   0   7   8   12.20    3.70
   0  -7   8   13.60    4.30
   0  -7   8   23.70    5.00
  -1   7   8    7.70    3.60
  -1   7   8    1.90    3.30
  -1   7   8    3.00    2.80
  -1  -7   8    2.10    4.30
  -1  -7   8   -0.20    3.10
  -2   7   8   55.89    6.20
  -2   7   8   50.39    6.10
  -2  -7   8   48.60    6.70
  -2  -7   8   59.49    7.10
  -2  -7   8   48.50    6.50
  -3   7   8  135.09    9.50
  -3   7   8  134.29   10.00
  -3  -7   8  110.89    9.40
  -3  -7   8  126.19   10.40
  -3  -7   8  120.09   10.50
  -4   7   8   20.30    4.30
  -4   7   8   21.70    4.30
  -4  -7   8   11.30    5.10
  -4  -7   8   15.10    5.00
  -4  -7   8   15.30    4.50
  -5   7   8   32.90    5.00
  -5   7   8   44.50    5.60
   5   7  -8   27.00    7.50
  -5  -7   8   27.30    5.20
  -5  -7   8   23.60    6.30
  -6   7   8  231.58   15.30
   6   7  -8  228.78   17.40
  -6   7   8  232.68   15.50
  -6  -7   8  253.77   16.90
  -6  -7   8  229.68   15.80
  -7   7   8   12.40    4.80
  -7   7   8   12.90    5.80
   7   7  -8    4.00    7.30
  -7  -7   8    9.40    6.30
  -7  -7   8    4.70    4.20
  -8   7   8   29.90    6.10
   8   7  -8   38.90    9.60
  -8   7   8   25.50    7.10
  -8  -7   8   51.89    7.20
  -8  -7   8   33.00    7.50
   9   7  -8   17.40   10.20
  -9   7   8   27.30    6.40
  -9  -7   8   31.20    8.70
  -9  -7   8   29.20    5.60
   6   8   8    6.50    7.10
   6   8   8   17.10    7.90
   6  -8   8    7.90    4.10
   5   8   8   77.59   10.30
   5   8   8   46.00    8.40
   5  -8   8   54.89    7.40
   5  -8   8   50.69    6.90
   4   8   8    1.30    6.20
   4   8   8    5.60    6.10
   4  -8   8    2.10    3.40
   4  -8   8    5.20    4.00
   4  -8   8    5.20    5.80
   3   8   8   -7.30    5.30
   3   8   8    0.00    4.90
   3  -8   8    5.50    5.60
   3  -8   8    6.70    4.40
   2   8   8   10.00    4.80
   2   8   8   10.40    5.40
   2  -8   8    2.30    4.80
   2  -8   8    6.30    4.20
   1   8   8   90.99    9.40
   1   8   8   94.69    9.40
   1  -8   8   91.79    9.00
   1  -8   8  103.29    9.30
   0   8   8   30.90    5.20
   0   8   8   32.80    5.30
   0   8   8   24.30    5.20
   0  -8   8   32.60    5.50
   0  -8   8   25.60    5.10
  -1   8   8  128.29    9.60
  -1   8   8  126.89   10.00
  -1   8   8  126.99    9.70
  -1  -8   8   95.49   10.00
  -1  -8   8  100.19   10.20
  -2   8   8   -0.20    3.60
  -2   8   8    1.90    3.20
  -2  -8   8   -3.60    4.30
  -2  -8   8    1.60    4.40
  -2  -8   8   -4.20    3.10
  -3   8   8   16.70    4.40
  -3   8   8   18.20    4.40
  -3  -8   8   28.20    5.80
  -3  -8   8   30.20    5.60
  -3  -8   8   21.40    5.50
  -4   8   8  101.99    9.00
  -4   8   8   88.09    8.90
  -4  -8   8   93.39   10.30
  -4  -8   8   95.19    9.40
  -4  -8   8  110.09    9.70
  -5   8   8   95.59    9.30
  -5   8   8   95.09    9.10
   5   8  -8  100.19   11.70
  -5  -8   8   73.49   10.50
  -5  -8   8   91.09    9.20
  -6   8   8   18.30    5.30
   6   8  -8   26.90    8.50
  -6   8   8   24.00    5.90
  -6  -8   8   34.20    7.50
  -6  -8   8   39.00    6.10
  -7   8   8   23.40    6.00
   7   8  -8   19.40    8.40
  -7   8   8   19.20    5.20
  -7  -8   8   19.70    4.70
  -7  -8   8   16.50    8.60
   8   8  -8   76.39   11.50
  -8   8   8   66.89    8.70
  -8  -8   8   66.79   10.30
  -8  -8   8   74.09    8.10
   6   9   8   10.90    8.20
   6   9   8   18.30    9.50
   6  -9   8   25.30    5.00
   5   9   8   21.50    7.80
   5   9   8   18.20    7.90
   5  -9   8   28.20    5.40
   4   9   8    2.80    6.40
   4   9   8    9.30    6.80
   4  -9   8    6.80    4.30
   3   9   8   86.99   10.70
   3   9   8   68.99   10.20
   3  -9   8   81.29    8.70
   2   9   8    5.30    5.20
   2   9   8    2.00    5.10
   2  -9   8    8.50    4.40
   2  -9   8    0.90    5.60
   1   9   8   17.00    5.50
   1   9   8   23.50    5.80
   1  -9   8   28.40    6.20
   1  -9   8   20.80    5.30
   0   9   8   21.90    5.20
   0   9   8   16.90    5.30
   0   9   8   11.50    4.70
   0  -9   8    7.70    4.10
   0  -9   8    9.70    5.70
  -1   9   8  171.78   13.20
  -1   9   8  172.18   12.90
  -1  -9   8  185.18   14.10
  -1  -9   8  189.38   13.80
  -2   9   8   12.60    4.50
  -2   9   8    4.90    4.20
  -2  -9   8    5.20    5.50
  -2  -9   8   10.30    4.30
  -3   9   8   78.29    8.20
  -3   9   8   81.79    8.60
  -3  -9   8   67.49    8.60
  -3  -9   8   74.59    9.20
   4   9  -8   37.40    8.60
  -4   9   8   38.50    6.00
  -4   9   8   38.90    6.00
  -4  -9   8   35.80    7.10
  -4  -9   8   24.90    6.80
  -4  -9   8   33.50    6.20
   5   9  -8    7.10    7.70
  -5   9   8   12.20    4.70
  -5   9   8    9.50    5.40
  -5  -9   8    5.20    6.40
  -5  -9   8   11.80    4.50
   6   9  -8   26.80    8.90
  -6   9   8   50.49    7.00
  -6   9   8   42.40    6.70
  -6  -9   8   36.70    8.10
   7   9  -8   62.49   11.10
  -7   9   8   78.39    8.50
  -7   9   8   79.79   10.20
  -7  -9   8   85.39    8.60
  -7  -9   8   95.49   12.40
   4  10   8   -2.70    6.80
   4  10   8   -1.90    6.70
   4 -10   8    0.20    3.80
   3  10   8   13.50    6.50
   3  10   8   10.80    6.30
   3 -10   8    9.60    4.50
   2  10   8    3.50    5.90
   2  10   8   -2.30    5.90
   2 -10   8   13.70    5.00
   1  10   8   42.00    7.20
   1  10   8   48.10    7.70
   1  10   8   44.60    7.10
   1 -10   8   59.49    7.40
   0  10   8   25.00    5.80
   0  10   8   34.50    5.80
   0  10   8   21.50   10.50
   0 -10   8   31.10    6.10
  -1  10   8    7.20    4.60
  -1  10   8    4.20    4.50
  -1 -10   8    3.60    4.50
  -2  10   8   15.80    5.00
  -2  10   8   13.20    4.80
  -2 -10   8    3.00    4.10
  -3  10   8   68.59    8.80
  -3  10   8   55.29    7.70
  -3 -10   8   44.10    7.10
   4  10  -8    7.70    7.90
  -4  10   8   14.70    5.30
  -4  10   8   14.20    4.60
  -4 -10   8    4.40    4.40
   5  10  -8   62.89   10.70
  -5  10   8   64.29    8.30
  -5  10   8   65.09    9.60
  -5 -10   8   78.99    8.30
  -6  10   8   12.90    4.80
  -6  10   8   18.30    6.20
   6  10  -8   19.70    9.40
  -6 -10   8   11.50    4.40
   3  11   8   -1.20    7.10
   3  11   8   -0.60    6.40
   3 -11   8   -0.70    4.10
   2  11   8   22.30    6.80
   2  11   8   23.60    7.20
   2 -11   8    8.50    4.60
   1  11   8    1.40    5.40
   1  11   8   -0.70    3.80
   1  11   8    3.90    6.60
   1 -11   8    3.40    4.80
   0  11   8   12.00    6.00
   0  11   8    9.00    4.70
  -1  11   8    7.50    4.70
  -1  11   8    6.80    5.20
  -1 -11   8    6.90    4.50
  -2  11   8   76.59    8.80
  -2  11   8   76.69   10.00
  -2 -11   8  100.89    9.70
  -3  11   8    4.70    5.50
   3  11  -8   14.40    8.90
  -3  11   8    2.30    3.90
  -3 -11   8    1.10    3.90
  -4  11   8   17.60    6.00
   4  11  -8   13.70    8.70
  -4  11   8   28.60    5.40
  -4 -11   8   11.70    5.00
  -5  11   8   20.80    5.40
   5  11  -8   19.90    9.20
   0  12   8    5.80    6.70
   0  12   8    2.40    4.20
   0 -12   8   -3.50    4.30
  -1  12   8   14.40    6.50
  -1  12   8   15.60    4.90
  -1 -12   8    7.10    4.50
   2  12  -8   21.50    9.60
   9   0   9   94.89   11.20
  -8   0  -9    1.00    3.10
   8   0   9    2.00    4.90
   7   0   9   98.99   10.30
  -7   0  -9  100.69    8.60
  -6   0  -9    2.60    2.60
   6   0   9   -1.50    3.50
  -5   0  -9  241.58   15.00
   5   0   9  255.27   15.60
   4   0   9    1.00    2.60
  -4   0  -9   -0.20    1.80
   3   0   9   33.40    3.20
  -3   0  -9   32.30    4.10
   3   0   9   29.20    3.80
   3   0   9   30.80    4.30
   2   0   9    0.50    1.40
   2   0   9    0.20    1.60
   2   0   9    1.50    2.20
   1   0   9  241.58   13.50
   1   0   9  233.68   13.30
   1   0   9  243.68   14.10
   0   0   9    0.20    1.80
   0   0   9    0.70    1.90
   0   0   9   -0.80    1.50
   0   0   9   -1.90    1.30
  -1   0   9 1008.90   53.99
  -1   0   9 1032.90   53.89
  -1   0   9 1052.29   53.99
  -1   0   9 1052.69   54.19
  -2   0   9   -2.00    2.10
  -2   0   9   -1.90    1.40
  -2   0   9   -0.30    1.50
  -3   0   9   10.50    2.30
  -3   0   9   10.20    2.20
  -3   0   9   11.00    3.00
  -4   0   9    0.70    2.00
  -4   0   9   -1.00    2.60
  -5   0   9  368.36   21.00
  -5   0   9  371.86   20.80
  -6   0   9    0.10    3.90
  -6   0   9   -0.70    2.60
  -7   0   9    9.80    3.80
  -7   0   9    9.80    5.00
  -8   0   9   -6.20    3.50
  -8   0   9   -1.00    5.00
  -9   0   9   48.40    7.10
  -9   0   9   45.20    8.50
 -10   0   9    7.50    6.40
 -10   0   9    2.70    4.60
   9   1   9   43.50    8.10
  -9   1  -9   23.50    5.60
  -9  -1  -9   30.20    5.50
   9  -1   9   29.10    7.00
   8   1   9   25.10    6.10
  -8   1  -9   17.20    4.00
  -8  -1  -9   20.10    4.90
   8  -1   9   27.90    6.00
  -7   1  -9  140.99   10.90
   7   1   9  163.88   12.50
  -7  -1  -9  156.78   11.50
   7  -1   9  161.88   12.20
  -6   1  -9    9.20    2.90
   6   1   9    6.40    4.10
  -6  -1  -9   10.70    3.50
   6  -1   9   17.20    4.40
   5   1   9   20.80    4.30
  -5   1  -9   18.50    3.70
   5  -1   9   19.90    4.10
  -5  -1  -9   22.80    3.90
   4   1   9   75.09    6.90
   4   1   9   74.59    6.90
  -4   1  -9   81.19    6.00
   4  -1   9   69.89    5.40
  -4  -1  -9   67.29    6.20
   4  -1   9   62.79    6.60
   3   1   9  467.15   25.90
   3   1   9  462.35   25.40
  -3   1  -9  461.15   25.30
   3  -1   9  471.35   25.40
   3  -1   9  477.55   26.00
   2   1   9  563.14   29.80
   2   1   9  593.34   31.00
   2   1   9  595.74   30.50
   2  -1   9  551.54   30.50
   2  -1   9  575.94   30.90
   2  -1   9  538.95   29.70
   1   1   9  882.51   46.00
   1   1   9  859.11   46.30
   1   1   9  830.12   45.60
   1  -1   9  900.31   45.60
   1  -1   9  917.31   46.50
   1  -1   9  885.41   46.20
   0   1   9  182.68   10.70
   0   1   9  180.58   10.30
   0   1   9  179.88   10.10
   0  -1   9  176.18   10.60
   0  -1   9  167.38   10.70
   0  -1   9  173.38    9.90
   0  -1   9  166.08   10.00
  -1   1   9  165.98   10.70
  -1   1   9  179.68   10.90
  -1   1   9  189.58   10.80
  -1  -1   9  176.78   10.50
  -1  -1   9  175.78   10.90
  -1  -1   9  179.98   10.10
  -1  -1   9  185.38   10.90
  -2   1   9   20.50    3.00
  -2   1   9   23.30    2.90
  -2   1   9   16.10    2.70
  -2  -1   9   13.10    2.60
  -2  -1   9   13.90    2.00
  -2  -1   9   18.10    3.00
  -2  -1   9   18.20    2.90
  -3   1   9  566.44   31.00
  -3   1   9  570.24   30.50
  -3   1   9  579.24   31.00
  -3  -1   9  568.64   30.40
  -3  -1   9  596.84   31.00
  -3  -1   9  576.84   31.00
  -4   1   9   58.19    5.60
  -4   1   9   57.69    4.30
  -4   1   9   59.59    5.70
  -5   1   9   10.80    3.40
  -5   1   9   11.70    3.00
  -5  -1   9   20.00    3.30
  -5  -1   9   21.70    4.30
  -6   1   9   50.89    5.90
  -6   1   9   43.30    5.90
  -6  -1   9   49.20    7.20
  -6  -1   9   55.99    6.20
  -7   1   9   33.30    5.60
  -7   1   9   39.80    6.30
  -7  -1   9   26.00    4.80
  -7  -1   9   33.20    5.70
  -8   1   9   15.80    6.00
  -8   1   9   19.90    4.90
  -8  -1   9   11.60    5.70
  -8  -1   9   16.60    4.90
  -9   1   9   27.20    6.70
  -9   1   9   16.20    5.40
  -9  -1   9   29.70    5.30
  -9  -1   9   37.70    6.80
 -10   1   9    6.50    4.60
 -10   1   9    6.40    7.30
 -10  -1   9   -9.50    6.30
 -10  -1   9    0.40    3.90
   8   2   9   12.60    6.10
  -8  -2  -9    5.10    3.60
   8  -2   9    4.40    5.80
   7   2   9   46.70    6.70
  -7  -2  -9   38.30    5.90
   7  -2   9   42.40    6.60
  -6   2  -9  392.76   22.30
   6   2   9  369.06   23.10
  -6  -2  -9  367.96   22.70
   6  -2   9  410.36   23.10
   5   2   9   81.79    8.20
  -5   2  -9   78.79    6.30
   5   2   9   86.09    9.00
  -5  -2  -9   81.69    7.60
   5  -2   9   86.79    6.40
   5  -2   9   78.49    7.80
   4   2   9  135.09   10.10
   4   2   9  141.49   10.40
  -4   2  -9  136.19    8.90
   4  -2   9  137.09    9.30
  -4  -2  -9  143.79   10.00
   4  -2   9  147.29   10.20
   3   2   9   15.90    3.40
  -3   2  -9   17.20    2.60
   3   2   9   14.00    3.40
   3  -2   9   14.10    3.00
   3  -2   9   19.20    3.50
   2   2   9   58.29    5.60
   2   2   9   46.60    5.50
   2  -2   9   62.49    6.00
   2  -2   9   57.29    4.00
   2  -2   9   62.69    5.20
   1   2   9   16.30    3.00
   1   2   9   17.40    2.00
   1   2   9   17.40    3.00
   1  -2   9   24.10    3.60
   1  -2   9   20.90    3.00
   1  -2   9   28.20    3.70
   0   2   9  846.02   43.00
   0   2   9  810.22   42.30
   0   2   9  828.72   42.90
   0  -2   9  799.32   42.10
   0  -2   9  801.52   42.40
   0  -2   9  810.52   43.30
   0  -2   9  806.22   43.20
  -1   2   9  331.47   19.80
  -1   2   9  349.77   19.40
  -1   2   9  332.97   19.40
  -1  -2   9  361.06   19.80
  -1  -2   9  367.86   19.80
  -1  -2   9  367.16   19.30
  -1  -2   9  352.96   18.50
  -2   2   9  242.78   13.20
  -2   2   9  245.88   12.90
  -2   2   9  258.27   13.80
  -2  -2   9  213.58   13.40
  -2  -2   9  204.88   13.20
  -2  -2   9  220.48   13.60
  -2  -2   9  206.88   12.40
  -3   2   9    8.00    2.60
  -3  -2   9   15.20    2.30
  -3  -2   9   18.50    3.90
  -3  -2   9   18.70    3.00
  -3  -2   9   14.60    2.80
  -4   2   9   63.29    5.90
  -4   2   9   61.29    6.10
  -4   2   9   69.89    5.00
  -4  -2   9   77.79    5.60
  -4  -2   9   83.79    6.90
  -5   2   9    5.50    3.00
  -5   2   9    2.80    3.20
  -5  -2   9    4.50    2.50
  -5  -2   9    0.20    3.70
  -6   2   9   76.89    7.30
  -6   2   9   72.49    7.70
  -6  -2   9   66.29    6.20
  -6  -2   9   72.09    8.10
  -7   2   9    4.00    3.70
  -7   2   9    1.50    4.60
  -7  -2   9   15.10    5.50
  -7  -2   9    6.30    3.60
  -8   2   9    2.30    4.20
  -8   2   9   -3.10    5.20
  -8  -2   9    1.40    5.50
  -8  -2   9   -3.70    3.20
  -9   2   9   36.40    6.40
  -9   2   9   32.70    7.40
  -9  -2   9   13.10    7.10
 -10   2   9   -1.30    4.40
 -10   2   9    3.00    7.00
 -10  -2   9   -0.70    6.60
 -10  -2   9    0.90    3.70
   8   3   9  208.48   16.20
  -8  -3  -9  201.78   14.60
   8  -3   9  207.48   15.80
   7   3   9    6.50    5.10
   7  -3   9    3.60    5.20
  -7  -3  -9    6.10    3.60
   6   3   9   12.90    6.20
   6   3   9   13.00    4.80
   6  -3   9    4.00    4.20
   6  -3   9    3.60    5.00
  -6  -3  -9    8.10    3.60
   5   3   9    1.60    4.40
   5   3   9    6.00    4.10
  -5  -3  -9    2.80    3.00
   5  -3   9    1.20    2.30
   5  -3   9    4.30    3.80
   4   3   9  138.39   11.00
   4   3   9  138.59   10.60
   4  -3   9  142.39    9.90
   4  -3   9  157.88   11.00
   3   3   9   87.69    7.70
   3   3   9   94.69    8.30
   3  -3   9   88.39    7.70
   3  -3   9   95.89    7.40
   2   3   9  423.86   23.00
   2   3   9  422.56   23.30
   2  -3   9  391.66   23.10
   2  -3   9  412.76   23.40
   1   3   9  156.18    9.40
   1   3   9  154.58    9.60
   1  -3   9  130.59    8.50
   1  -3   9  135.39    9.50
   1  -3   9  145.69    9.70
   0   3   9  414.36   22.50
   0   3   9  430.56   22.80
   0  -3   9  407.76   22.20
   0  -3   9  401.96   23.00
   0  -3   9  401.66   23.20
  -1   3   9   45.70    5.00
  -1   3   9   49.20    5.10
  -1   3   9   57.99    4.70
  -1  -3   9   60.39    5.80
  -1  -3   9   53.99    5.50
  -1  -3   9   52.39    5.20
  -2   3   9  159.28   10.80
  -2   3   9  163.58   10.00
  -2   3   9  154.58   10.30
  -2  -3   9  181.78   10.80
  -2  -3   9  171.18   10.90
  -2  -3   9  175.18    9.60
  -2  -3   9  166.38   10.70
  -3   3   9   16.50    3.30
  -3   3   9   15.50    2.50
  -3   3   9   22.70    3.50
  -3  -3   9   29.70    4.30
  -3  -3   9   24.60    3.70
  -3  -3   9   23.70    2.60
  -4   3   9  209.98   13.10
  -4   3   9  217.48   13.70
  -4  -3   9  218.38   12.40
  -4  -3   9  207.28   13.20
  -4  -3   9  231.98   13.80
  -5   3   9  136.09    9.20
  -5   3   9  139.39    9.40
  -5  -3   9  106.49    9.80
  -5  -3   9   95.09    8.00
  -6   3   9    8.20    4.10
  -6   3   9   10.80    3.60
  -6  -3   9    3.60    2.90
  -6  -3   9    1.60    4.10
  -7   3   9   74.09    7.70
  -7   3   9   82.99    8.70
   7   3  -9   84.29   11.40
  -7  -3   9   69.29    6.70
  -7  -3   9   70.49    8.90
  -8   3   9   41.50    6.30
  -8   3   9   37.80    7.00
  -8  -3   9   45.60    6.80
  -8  -3   9   32.00    5.10
  -9   3   9   -0.10    4.30
  -9   3   9    0.10    5.60
  -9  -3   9    4.10    3.70
  -9  -3   9    8.50    6.10
 -10   3   9   19.40    7.80
 -10   3   9   24.80    6.10
 -10  -3   9   15.10    4.50
 -10  -3   9   23.00    8.10
   8   4   9    7.30    6.70
  -8  -4  -9   16.70    4.80
   8  -4   9   10.90    6.10
   7   4   9  138.79   12.10
   7  -4   9  135.39   12.00
  -7  -4  -9  121.49   10.60
   6   4   9   53.79    7.80
   6   4   9   51.89    8.10
   6  -4   9   79.39    9.40
   6  -4   9   65.69    7.60
   6  -4   9   74.09    6.60
  -6  -4  -9   57.29    7.10
   5   4   9   27.30    5.50
   5   4   9   29.60    6.40
   5  -4   9   32.00    5.00
   5  -4   9   40.80    5.90
   5  -4   9   40.80    5.70
   4   4   9  119.99   10.30
   4   4   9  113.99    9.40
   4  -4   9  105.89    9.20
   4  -4   9  114.49    8.80
   3   4   9    2.80    3.20
   3   4   9   -1.20    3.40
   3  -4   9    1.70    3.20
   3  -4   9   -1.30    2.40
   2   4   9    4.50    3.10
   2   4   9    2.70    3.40
   2  -4   9    4.60    2.80
   2  -4   9    2.00    2.90
   1   4   9  125.29    8.60
   1   4   9  115.89    8.80
   1  -4   9  130.49    9.10
   1  -4   9  130.29    9.20
   0   4   9  279.77   17.20
   0   4   9  286.87   17.00
   0  -4   9  301.27   16.40
   0  -4   9  311.47   17.70
   0  -4   9  308.77   17.90
  -1   4   9  227.88   12.30
  -1   4   9  213.58   13.10
  -1   4   9  212.58   12.60
  -1  -4   9  192.78   13.10
  -1  -4   9  194.28   12.20
  -1  -4   9  187.58   12.70
  -2   4   9  235.78   14.90
  -2   4   9  241.88   13.80
  -2   4   9  233.88   14.40
  -2  -4   9  252.87   15.10
  -2  -4   9  255.47   14.60
  -3   4   9   30.60    4.70
  -3   4   9   37.90    4.70
  -3  -4   9   19.00    3.90
  -3  -4   9   26.00    4.10
  -4   4   9  106.89    8.60
  -4   4   9   99.89    8.00
  -4  -4   9  107.79    8.40
  -4  -4   9  112.19    8.60
  -5   4   9    6.60    3.40
  -5   4   9    8.60    3.50
  -5  -4   9    9.00    4.50
  -5  -4   9    5.60    3.30
   6   4  -9  241.38   16.70
  -6   4   9  236.88   15.60
  -6   4   9  226.98   15.20
  -6  -4   9  273.57   15.90
  -6  -4   9  231.28   14.60
  -6  -4   9  255.97   15.80
  -7   4   9    6.10    4.60
  -7   4   9   13.50    4.30
   7   4  -9    8.80    6.10
  -7  -4   9    3.80    5.20
  -7  -4   9    4.00    2.90
  -8   4   9   34.60    6.90
  -8   4   9   26.10    5.50
  -8  -4   9   47.20    5.80
  -8  -4   9   35.50    7.30
  -9   4   9   23.40    5.70
  -9   4   9   26.20    7.80
  -9  -4   9   15.00    7.00
  -9  -4   9   11.90    4.20
 -10   4   9   27.30    5.80
 -10   4   9   25.60    8.90
 -10  -4   9   18.90    8.40
 -10  -4   9   21.50    4.80
   8   5   9   -6.50    6.10
  -8  -5  -9    3.30    4.00
   7   5   9   99.29   13.80
   7   5   9  110.19   11.70
  -7  -5  -9  122.09   10.80
   7  -5   9  136.99   11.40
   7  -5   9  121.29    9.30
   6   5   9   31.90    6.50
   6   5   9   26.20    7.50
   6  -5   9   22.00    6.20
   6  -5   9   25.50    4.50
   6  -5   9   36.10    6.10
   5   5   9   23.40    5.90
   5   5   9   29.60    6.50
   5  -5   9   31.00    6.40
   5  -5   9   35.90    5.40
   5  -5   9   36.30    5.50
   4   5   9   49.99    7.40
   4   5   9   49.30    7.00
   4  -5   9   45.00    6.10
   4  -5   9   38.30    6.20
   4  -5   9   60.39    6.90
   3   5   9  119.79   10.90
   3   5   9  124.49   10.40
   3  -5   9  121.89    9.80
   3  -5   9  129.79   10.20
   3  -5   9  128.69    9.80
   2   5   9   84.59    7.90
   2   5   9   74.49    7.70
   2  -5   9   73.89    6.90
   2  -5   9   57.39    6.80
   1   5   9  341.57   19.40
   1   5   9  344.87   19.80
   1  -5   9  307.87   19.60
   1  -5   9  351.06   20.30
   0   5   9   11.40    3.40
   0   5   9    6.80    3.10
   0   5   9    9.00    3.10
   0  -5   9   15.20    3.60
   0  -5   9   13.50    3.60
  -1   5   9   15.30    3.40
  -1   5   9   13.00    3.20
  -1   5   9   11.60    3.00
  -1  -5   9   15.90    3.50
  -1  -5   9   16.40    3.20
  -1  -5   9   14.40    3.90
  -2   5   9   13.00    3.20
  -2   5   9    9.10    2.70
  -2   5   9    7.80    3.10
  -2  -5   9    4.70    2.90
  -2  -5   9    6.70    3.10
  -3   5   9  310.87   17.70
  -3   5   9  305.47   18.20
  -3  -5   9  292.27   18.20
  -3  -5   9  293.07   17.60
  -4   5   9    6.00    3.40
  -4   5   9    6.50    3.40
  -4  -5   9   12.40    4.00
  -4  -5   9   13.80    3.80
  -5   5   9    3.40    3.20
  -5   5   9    2.20    3.30
  -5  -5   9    2.30    3.30
  -5  -5   9    7.70    5.00
   6   5  -9   19.70    6.90
  -6   5   9   19.60    4.60
  -6   5   9   26.20    5.30
  -6  -5   9   25.00    4.70
  -6  -5   9   18.50    5.80
  -7   5   9    9.50    5.00
   7   5  -9    2.40    6.80
  -7   5   9    8.50    4.30
  -7  -5   9    6.00    4.20
  -7  -5   9   -1.20    5.40
   8   5  -9  100.09   14.80
  -8   5   9  130.29   12.10
  -8   5   9  111.99   10.30
  -8  -5   9  118.99   10.20
  -8  -5   9  111.69   12.30
  -9   5   9   14.90    7.10
  -9   5   9   18.80    5.70
  -9  -5   9   13.20    5.00
  -9  -5   9   17.00    7.50
   7   6   9   34.60    8.80
   7   6   9   28.20    8.00
   7  -6   9   37.70    5.70
   7  -6   9   46.80    5.60
   6   6   9   -2.10    6.60
   6   6   9    8.70    7.10
   6  -6   9   15.10    6.70
   6  -6   9   13.50    4.00
   6  -6   9   17.70    4.20
   5   6   9   93.49   11.10
   5   6   9   80.59    9.70
   5  -6   9   84.49    8.30
   5  -6   9   86.09    8.70
   5  -6   9  103.29   10.10
   4   6   9   -0.20    4.40
   4   6   9    1.60    5.40
   4  -6   9    5.70    3.40
   4  -6   9   -1.60    5.50
   4  -6   9   -1.50    3.50
   3   6   9    8.60    4.90
   3   6   9   11.00    4.60
   3  -6   9    3.60    3.70
   3  -6   9    6.80    4.30
   3  -6   9    0.00    3.30
   2   6   9   31.60    5.40
   2   6   9   24.70    5.10
   2  -6   9   17.40    4.40
   2  -6   9   12.50    5.00
   2  -6   9   18.00    4.60
   1   6   9   44.10    6.80
   1   6   9   45.10    6.30
   1  -6   9   51.99    6.30
   1  -6   9   49.70    6.20
   1  -6   9   64.19    6.60
   0   6   9   39.10    5.70
   0   6   9   31.90    4.90
   0   6   9   40.70    5.70
   0  -6   9   30.10    4.90
   0  -6   9   32.70    5.00
   0  -6   9   44.60    5.80
  -1   6   9  300.07   16.90
  -1   6   9  301.27   17.70
  -1   6   9  279.77   17.80
  -1  -6   9  290.87   18.20
  -1  -6   9  285.57   16.70
  -2   6   9   71.99    6.90
  -2   6   9   75.19    6.80
  -2  -6   9   53.29    6.50
  -2  -6   9   63.69    7.10
  -3   6   9   24.40    4.40
  -3   6   9   19.30    4.40
  -3  -6   9   31.50    4.90
  -3  -6   9   34.10    5.10
  -4   6   9   64.69    6.80
  -4   6   9   53.79    6.50
  -4  -6   9   53.99    7.40
  -4  -6   9   44.80    6.50
  -5   6   9  118.49   10.00
  -5   6   9  104.19    9.30
  -5  -6   9  133.09   10.70
  -5  -6   9  137.19   10.80
  -5  -6   9  127.59    9.80
  -6   6   9    3.70    3.90
  -6   6   9    3.80    4.00
   6   6  -9    4.10    6.50
  -6  -6   9    8.20    4.50
  -6  -6   9    6.80    5.60
  -7   6   9   72.19    8.30
  -7   6   9   68.49    8.70
   7   6  -9   72.29    9.50
  -7  -6   9   79.49   10.30
  -7  -6   9   86.19    7.90
   8   6  -9   19.20    8.10
  -8   6   9   19.60    5.90
  -8   6   9   27.80    6.30
  -8  -6   9   16.90    7.00
  -9   6   9   -0.50    6.90
  -9   6   9    2.10    4.60
  -9  -6   9   -2.80    7.40
  -9  -6   9   -2.80    4.40
   7   7   9   20.30    7.10
   7   7   9   20.40    9.80
   7  -7   9   24.80    4.80
   6   7   9   -0.60    7.70
   6   7   9    6.00    6.10
   6  -7   9   -1.60    6.60
   6  -7   9   -1.90    3.20
   6  -7   9    0.40    3.50
   5   7   9   -3.30    5.90
   5   7   9    4.70    5.80
   5  -7   9    0.50    6.20
   5  -7   9   -1.50    3.90
   5  -7   9    8.60    4.00
   4   7   9   10.10    5.40
   4   7   9   16.20    6.90
   4  -7   9   32.60    6.80
   4  -7   9   25.30    4.70
   4  -7   9   23.70    5.10
   3   7   9  157.78   12.90
   3   7   9  156.68   12.20
   3  -7   9  163.78   11.80
   3  -7   9  154.38   11.80
   3  -7   9  140.79   12.50
   2   7   9   77.39    9.10
   2   7   9   90.09    9.40
   2  -7   9   69.49    8.00
   2  -7   9   92.39    8.40
   2  -7   9   84.29    9.30
   1   7   9  120.29   10.50
   1   7   9  123.19   10.10
   1  -7   9  140.59   11.10
   1  -7   9  135.89   11.40
   0   7   9   71.09    7.10
   0   7   9   67.19    7.40
   0   7   9   68.49    7.50
   0  -7   9   59.29    7.60
   0  -7   9   57.59    7.80
  -1   7   9    9.50    3.60
  -1   7   9    6.40    3.60
  -1   7   9    8.30    3.80
  -1  -7   9   15.80    5.00
  -1  -7   9   15.10    4.20
  -2   7   9   -1.90    3.20
  -2   7   9    0.50    3.00
  -2  -7   9   -0.80    3.50
  -2  -7   9    4.70    4.40
  -2  -7   9    4.20    3.80
  -3   7   9   80.09    8.00
  -3   7   9   75.69    8.10
  -3  -7   9  102.19    9.30
  -3  -7   9   90.89    8.70
  -3  -7   9  104.39    8.70
  -4   7   9   34.20    5.30
  -4  -7   9   16.70    5.10
  -4  -7   9   20.50    5.10
  -4  -7   9   18.80    5.60
  -5   7   9   13.70    4.70
  -5   7   9   12.10    4.70
  -5  -7   9    0.60    3.90
  -5  -7   9    9.10    6.50
  -5  -7   9   13.50    5.80
  -6   7   9  149.29   11.30
  -6   7   9  171.78   12.00
   6   7  -9  100.49   12.80
  -6  -7   9  121.49   12.10
  -6  -7   9  139.69   11.30
   7   7  -9   25.70    8.60
  -7   7   9   32.80    6.50
  -7   7   9   26.10    5.70
  -7  -7   9   19.90    5.40
  -7  -7   9   28.10    7.70
   8   7  -9    9.00    8.00
  -8   7   9    0.20    6.60
  -8   7   9   13.20    4.50
  -8  -7   9    9.40    4.50
  -8  -7   9    3.30    8.40
   6   8   9  104.19   14.40
   6   8   9   71.79   11.20
   6  -8   9  101.19    9.10
   5   8   9    6.40    6.50
   5   8   9   -1.30    6.30
   5  -8   9   -4.20    6.60
   5  -8   9   -2.80    3.70
   5  -8   9    4.50    3.80
   4   8   9  128.19   11.70
   4   8   9  146.29   12.80
   4  -8   9  127.49   12.70
   4  -8   9  112.69   10.50
   4  -8   9  111.79   10.00
   3   8   9    6.00    5.70
   3   8   9    5.70    5.70
   3  -8   9   14.40    4.50
   3  -8   9    7.10    6.10
   3  -8   9    6.70    4.20
   2   8   9    1.70    4.80
   2   8   9    0.60    5.20
   2  -8   9    5.20    4.40
   2  -8   9   10.00    5.80
   1   8   9   37.40    6.40
   1   8   9   52.09    7.90
   1  -8   9   42.90    7.10
   1  -8   9   53.39    7.30
   0   8   9  153.88   11.80
   0   8   9  161.48   12.30
   0   8   9  164.68   12.30
   0  -8   9  161.18   12.50
   0  -8   9  160.08   12.60
  -1   8   9    3.10    3.50
  -1   8   9    1.50    3.80
  -1  -8   9   -1.40    5.00
  -1  -8   9    3.70    4.20
  -2   8   9   50.19    7.00
  -2   8   9   63.99    7.40
  -2  -8   9   55.89    7.70
  -2  -8   9   47.70    7.20
  -3   8   9   20.50    4.50
  -3   8   9   19.20    4.80
  -3  -8   9    9.10    5.10
  -3  -8   9    6.60    5.80
  -3  -8   9   12.80    4.60
  -4   8   9   21.20    5.00
  -4   8   9   24.20    5.40
  -4  -8   9   24.80    6.20
  -4  -8   9   29.20    5.60
  -4  -8   9   36.20    6.40
  -5   8   9  176.08   12.40
   5   8  -9  167.48   15.70
  -5   8   9  165.78   12.70
  -5  -8   9  150.98   12.90
  -5  -8   9  158.48   12.40
   6   8  -9   36.30    8.50
  -6   8   9   34.40    6.40
  -6   8   9   39.00    6.30
  -6  -8   9   28.00    5.90
  -6  -8   9   15.90    7.30
   7   8  -9    6.00    8.20
  -7   8   9    7.40    4.30
  -7   8   9   14.80    5.80
  -7  -8   9   11.40    4.10
  -7  -8   9    7.90    6.90
  -8   8   9   10.20    4.70
  -8   8   9   11.00    6.80
   8   8  -9    5.40    8.50
  -8  -8   9   13.20    8.20
  -8  -8   9   18.10    4.90
   5   9   9    6.80    7.60
   5   9   9    2.00    7.00
   5  -9   9   10.30    4.30
   4   9   9   16.30    7.60
   4   9   9   22.50    7.20
   4  -9   9   14.80    4.40
   3   9   9    2.60    6.00
   3   9   9    5.70    5.90
   3  -9   9   19.20    4.90
   3  -9   9   13.40    6.60
   2   9   9   73.79    9.30
   2  -9   9   54.39    8.80
   2  -9   9   64.09    8.10
   1   9   9   15.20    6.00
   1   9   9    9.40    4.30
   1   9   9    9.60    5.20
   1  -9   9   13.90    4.90
   1  -9   9   16.40    6.60
   0   9   9   39.40    6.00
   0   9   9   32.10    6.10
   0   9   9   31.80    6.20
   0  -9   9   38.00    7.20
   0  -9   9   38.40    6.20
  -1   9   9    9.10    3.90
  -1   9   9    2.40    4.50
  -1  -9   9    4.00    6.00
  -1  -9   9    5.90    4.90
  -2   9   9  116.99   10.90
  -2   9   9  127.09   11.00
  -2  -9   9  139.99   11.30
  -2  -9   9  139.39   12.20
  -3   9   9    1.40    4.50
  -3   9   9    7.60    4.50
  -3  -9   9   -4.70    5.50
  -3  -9   9    0.20    4.20
  -4   9   9   77.19    8.10
  -4   9   9   65.39    8.50
  -4  -9   9   60.59    8.80
  -4  -9   9   80.59    8.90
  -4  -9   9   74.69   10.20
   5   9  -9    9.50    7.80
  -5   9   9   15.10    4.70
  -5   9   9   17.60    5.50
  -5  -9   9    5.00    4.30
  -5  -9   9    2.90    6.40
  -6   9   9   -0.10    5.20
  -6   9   9    4.80    4.40
   6   9  -9    5.50    8.30
  -6  -9   9    0.70    6.40
  -6  -9   9    4.40    4.00
  -7   9   9   36.10    6.40
  -7   9   9   35.20    6.70
   7   9  -9   38.40   10.70
  -7  -9   9   52.99    7.40
  -7  -9   9   40.40    9.50
   4  10   9   15.80    7.90
   4  10   9   13.60    7.40
   4 -10   9   21.10    5.30
   3  10   9    6.40    6.70
   3  10   9    5.20    6.80
   3 -10   9    3.50    4.60
   2  10   9   15.40    6.30
   2  10   9    0.30    6.10
   2 -10   9   13.60    4.90
   1  10   9    5.80    4.30
   1  10   9    4.20    6.40
   1  10   9    4.30    5.60
   1 -10   9   15.10    5.00
   1 -10   9   12.00    7.20
   0  10   9   34.40    5.90
   0  10   9   33.10    6.60
   0 -10   9   35.80    6.20
   0 -10   9   39.80    7.90
  -1  10   9   42.40    6.60
  -1  10   9   32.60    6.40
  -1 -10   9   28.70    6.30
  -1 -10   9   31.50    7.60
  -2  10   9    2.80    4.20
  -2  10   9    3.00    4.50
  -2 -10   9    1.10    3.80
  -2 -10   9    6.90    6.50
  -3  10   9   22.40    5.70
  -3  10   9   18.10    5.30
  -3 -10   9    5.80    4.50
  -4  10   9   38.00    6.00
   4  10  -9   22.70    8.80
  -4  10   9   24.60    6.30
  -4 -10   9   15.70    5.50
   5  10  -9   -5.70    8.20
  -5  10   9   -1.60    5.20
  -5  10   9    2.00    3.90
  -5 -10   9   10.00    4.10
   6  10  -9   28.30    9.90
  -6  10   9   32.30    6.10
   2  11   9    5.60    6.70
   2  11   9    3.90    7.30
   2  11   9    4.30    4.20
   2 -11   9    4.30    4.00
   1  11   9   19.30    5.30
   1  11   9   19.00    6.40
   1 -11   9   11.40    5.10
   0  11   9    2.70    5.30
   0  11   9    0.80    3.80
   0 -11   9    6.30    4.80
  -1  11   9   25.00    6.00
  -1  11   9   27.70    6.90
  -1 -11   9   23.90    6.00
  -2  11   9   14.10    5.70
  -2  11   9    8.60    4.70
  -2 -11   9   27.90    6.00
  -3  11   9   88.49    9.00
  -3  11   9   83.39   10.30
  -3 -11   9   85.39    8.90
   4  11  -9    3.30    8.40
  -4  11   9    4.00    5.30
  -4  11   9   -4.40    3.80
  -4 -11   9    7.70    4.40
   8   0  10   67.49    9.70
  -8   0 -10   57.69    7.20
   7   0  10    2.50    4.30
  -7   0 -10    0.20    2.70
  -6   0 -10   36.20    5.50
   6   0  10   28.10    5.10
   5   0  10   -4.10    3.00
  -5   0 -10    2.20    2.20
   4   0  10  366.26   21.20
  -4   0 -10  361.46   20.70
   3   0  10    1.40    2.20
   3   0  10    0.50    2.60
   2   0  10   59.39    5.50
   2   0  10   54.29    4.30
   2   0  10   49.10    4.40
   1   0  10    0.00    2.20
   1   0  10   -0.50    1.70
   1   0  10   -2.10    1.50
   0   0  10   24.90    3.00
   0   0  10   31.90    3.30
   0   0  10   24.90    3.20
   0   0  10   27.80    3.70
  -1   0  10    0.40    1.90
  -1   0  10   -3.20    1.20
  -1   0  10    0.20    1.40
  -1   0  10   -1.50    1.90
  -2   0  10  852.41   44.20
  -2   0  10  845.62   44.10
  -2   0  10  819.22   44.10
  -3   0  10    0.90    1.90
  -3   0  10   -0.60    1.80
  -3   0  10    3.60    2.60
  -4   0  10  118.79    7.80
  -4   0  10  114.19    8.50
  -4   0  10  122.79    8.10
  -5   0  10    2.00    2.60
  -5   0  10   -3.60    3.00
  -6   0  10  230.18   14.20
  -6   0  10  218.98   14.50
  -7   0  10   -1.70    3.30
  -7   0  10    2.40    4.50
  -8   0  10   65.19    9.50
  -8   0  10   64.39    7.20
  -9   0  10    3.00    6.10
  -9   0  10    1.00    3.80
 -10   0  10   -2.00    4.10
 -10   0  10    4.80    6.70
   8   1  10  105.69   12.40
   8  -1  10  106.89   12.40
  -8  -1 -10  104.89    9.60
   7   1  10   63.59    9.10
  -7  -1 -10   53.39    6.60
   7  -1  10   59.99    7.80
  -6   1 -10  106.39    8.50
   6   1  10  119.09   10.20
  -6  -1 -10  105.89    8.80
   6  -1  10  103.29    9.70
  -5   1 -10   56.89    5.60
   5   1  10   48.80    7.30
  -5  -1 -10   53.59    5.90
   5  -1  10   49.10    6.80
   4   1  10    4.60    3.40
   4   1  10    1.80    3.10
  -4   1 -10    3.80    2.20
  -4  -1 -10    9.20    2.90
   4  -1  10    6.50    3.30
   3   1  10   16.70    3.50
   3   1  10   21.60    3.90
   3  -1  10   28.80    3.50
   3  -1  10   32.00    4.40
   2   1  10  318.47   18.70
   2   1  10  333.97   18.30
   2  -1  10  332.97   19.00
   2  -1  10  317.27   17.60
   2  -1  10  334.17   18.50
   1   1  10  192.18   11.40
   1   1  10  181.98   10.50
   1   1  10  183.78   10.90
   1  -1  10  183.18   11.30
   1  -1  10  180.48   10.50
   1  -1  10  179.88   11.50
   0   1  10  291.67   16.40
   0   1  10  274.57   15.90
   0   1  10  282.47   16.30
   0   1  10  284.77   15.80
   0  -1  10  282.77   16.40
   0  -1  10  292.17   16.40
   0  -1  10  295.27   15.70
   0  -1  10  271.57   15.60
  -1   1  10   70.89    5.20
  -1   1  10   68.39    5.20
  -1   1  10   67.49    5.10
  -1   1  10   65.99    4.60
  -1  -1  10   52.09    5.10
  -1  -1  10   56.19    4.40
  -1  -1  10   52.69    5.30
  -1  -1  10   52.79    5.00
  -2   1  10   42.70    4.70
  -2   1  10   51.39    4.80
  -2   1  10   45.70    4.70
  -2  -1  10   49.70    3.90
  -2  -1  10   46.60    4.90
  -2  -1  10   54.69    5.00
  -2  -1  10   53.69    4.90
  -3   1  10   38.30    3.90
  -3   1  10   38.10    4.80
  -3   1  10   39.10    4.20
  -3  -1  10   39.00    3.60
  -3  -1  10   38.30    5.30
  -3  -1  10   36.60    4.40
  -4   1  10  220.38   13.70
  -4   1  10  203.68   12.60
  -4   1  10  207.48   13.30
  -4  -1  10  232.58   13.00
  -4  -1  10  255.07   14.10
  -5   1  10   18.00    3.60
  -5   1  10   22.70    4.20
  -5  -1  10   12.70    4.40
  -5  -1  10   16.40    3.30
  -6   1  10   -0.90    2.80
  -6   1  10    0.30    3.60
  -6  -1  10   -3.20    2.80
  -6  -1  10   -0.80    3.90
  -7   1  10    1.30    4.60
  -7   1  10    1.10    3.50
  -7  -1  10    3.60    3.50
  -7  -1  10    1.70    5.00
  -8   1  10    2.80    4.10
  -8   1  10    2.40    5.20
  -8  -1  10   -2.00    3.60
  -8  -1  10   -0.20    5.50
  -9   1  10    2.60    6.40
  -9   1  10    2.60    3.90
  -9  -1  10    3.90    4.30
  -9  -1  10    6.00    6.40
 -10   1  10    8.30    4.90
 -10   1  10   12.90    7.30
 -10  -1  10   18.50    7.60
   8   2  10   -0.10    5.70
   8  -2  10    8.60    6.10
  -8  -2 -10    1.30    3.50
   7   2  10    4.70    5.00
  -7  -2 -10    1.20    3.10
   7  -2  10   -3.20    4.40
   6   2  10    4.70    4.60
  -6  -2 -10    4.10    3.50
   6  -2  10    2.90    4.20
   5   2  10  237.08   15.60
   5  -2  10  242.88   15.40
  -5  -2 -10  212.78   14.80
   4   2  10   27.00    4.80
   4   2  10   28.50    4.60
   4  -2  10   27.10    4.60
   4  -2  10   28.50    4.10
   3   2  10  356.16   20.50
   3   2  10  372.46   20.80
   3  -2  10  343.87   20.70
   3  -2  10  363.86   20.50
   2   2  10   14.10    3.40
   2   2  10   20.60    3.50
   2  -2  10   26.00    3.90
   2  -2  10   28.70    4.20
   1   2  10  114.79    8.50
   1   2  10  119.49    8.80
   1  -2  10  134.29    8.00
   1  -2  10  135.29    8.90
   1  -2  10  139.89    9.10
   0   2  10  226.88   14.00
   0   2  10  211.78   12.80
   0   2  10  234.28   13.70
   0   2  10  220.58   13.60
   0  -2  10  238.28   13.30
   0  -2  10  251.07   14.20
   0  -2  10  259.07   14.30
  -1   2  10   32.20    4.00
  -1   2  10   35.80    4.40
  -1   2  10   32.70    4.00
  -1  -2  10   29.30    2.70
  -1  -2  10   29.00    4.20
  -1  -2  10   31.60    4.50
  -1  -2  10   29.40    3.80
  -2   2  10  171.28   11.00
  -2   2  10  175.88   11.60
  -2   2  10  167.08   11.10
  -2  -2  10  196.08   11.70
  -2  -2  10  187.88   10.30
  -2  -2  10  188.88   11.40
  -2  -2  10  206.38   11.80
  -3   2  10  433.36   22.60
  -3   2  10  448.76   23.40
  -3   2  10  433.56   23.20
  -3  -2  10  400.36   23.50
  -3  -2  10  393.96   23.40
  -3  -2  10  421.66   23.40
  -3  -2  10  396.16   22.40
  -4   2  10    0.20    2.60
  -4   2  10    2.50    2.50
  -4  -2  10    1.30    2.10
  -4  -2  10    6.10    3.80
  -5   2  10   52.79    6.30
  -5   2  10   49.20    5.50
  -5  -2  10   46.40    5.20
  -5  -2  10   54.49    7.20
  -6   2  10   23.80    4.60
  -6   2  10   13.70    4.40
  -6  -2  10   28.90    5.40
  -6  -2  10   28.90    4.10
  -7   2  10   36.70    5.90
  -7   2  10   34.20    5.40
  -7  -2  10   36.50    6.90
  -7  -2  10   30.00    4.80
  -8   2  10   59.89    7.80
  -8   2  10   68.49   10.40
  -8  -2  10   85.39    8.10
  -8  -2  10   80.89    9.30
  -9   2  10    2.20    6.40
  -9   2  10   10.00    4.30
  -9  -2  10    5.90    6.70
  -9  -2  10   -3.60    3.70
 -10   2  10    5.90    5.20
 -10   2  10   -5.30    6.90
 -10  -2  10   -2.70    3.50
 -10  -2  10   -7.00    6.70
   8   3  10   19.30    7.00
   8  -3  10   29.10    7.00
  -8  -3 -10   22.20    5.20
   7   3  10  137.49   12.00
   7  -3  10  115.39   11.90
  -7  -3 -10  126.89   10.50
   6   3  10    6.30    5.10
  -6  -3 -10   10.90    4.10
   6  -3  10   10.40    5.70
   6  -3  10   12.50    5.20
   5   3  10  172.58   12.30
   5   3  10  182.28   13.30
   5  -3  10  160.38   12.20
   5  -3  10  166.58   12.90
   4   3  10    6.40    3.70
   4   3  10    9.00    4.50
   4  -3  10    8.90    4.10
   4  -3  10    8.70    3.00
   3   3  10   96.79    8.30
   3   3  10   91.29    8.30
   3  -3  10   89.69    7.40
   3  -3  10   90.59    8.30
   2   3  10   49.99    6.00
   2   3  10   68.49    6.50
   2  -3  10   51.09    5.40
   2  -3  10   51.69    6.20
   1   3  10  564.84   31.00
   1   3  10  565.44   31.10
   1  -3  10  568.84   31.30
   1  -3  10  587.44   31.60
   0   3  10   11.20    2.90
   0   3  10   10.20    2.70
   0   3  10    8.20    2.70
   0  -3  10    4.40    2.80
   0  -3  10    6.30    2.90
   0  -3  10    7.50    3.00
  -1   3  10  503.15   26.60
  -1   3  10  478.95   27.10
  -1   3  10  495.25   26.80
  -1  -3  10  493.95   26.60
  -1  -3  10  490.25   27.10
  -1  -3  10  474.05   27.20
  -2   3  10    9.30    2.80
  -2   3  10    8.00    2.50
  -2   3  10    7.00    2.80
  -2  -3  10    5.80    2.80
  -2  -3  10    5.00    2.70
  -2  -3  10    3.20    3.00
  -3   3  10  196.78   11.80
  -3   3  10  191.18   12.70
  -3   3  10  210.58   12.80
  -3  -3  10  211.58   12.90
  -3  -3  10  215.28   13.20
  -4   3  10   48.50    5.50
  -4   3  10   38.60    5.40
  -4  -3  10   35.80    5.20
  -4  -3  10   37.60    5.30
  -5   3  10  302.47   18.40
  -5   3  10  306.87   18.60
  -5  -3  10  313.97   17.90
  -5  -3  10  326.97   19.20
  -5  -3  10  307.07   18.50
  -6   3  10    0.00    3.70
  -6   3  10    1.80    3.90
  -6  -3  10   -1.20    4.80
  -6  -3  10   -0.10    2.70
  -7   3  10   15.30    4.70
  -7   3  10   31.90    6.10
  -7  -3  10   26.40    6.10
  -7  -3  10   19.90    4.00
  -8   3  10   67.09   10.20
  -8   3  10   76.39    8.50
  -8  -3  10   69.19    7.10
  -8  -3  10   73.19    9.70
  -9   3  10   39.90    8.00
  -9   3  10   37.10    6.80
  -9  -3  10   31.30    7.50
  -9  -3  10   35.00    5.60
 -10   3  10    0.90    8.00
 -10   3  10   -4.00    5.10
 -10  -3  10    1.90    3.20
 -10  -3  10    3.90    7.40
   8   4  10    6.30    6.30
  -8  -4 -10    3.20    4.00
   8  -4  10    9.80    7.40
   7   4  10   39.60    7.30
   7  -4  10   54.69    8.40
  -7  -4 -10   49.99    7.50
   6   4  10    4.10    5.30
   6   4  10    5.10    6.30
   6  -4  10    6.10    5.80
   6  -4  10    1.00    4.80
   5   4  10   37.20    6.50
   5   4  10   38.50    6.00
   5  -4  10   45.70    6.80
   5  -4  10   40.20    6.40
   5  -4  10   34.50    5.00
   4   4  10   94.29    9.70
   4   4  10   94.59    8.70
   4  -4  10   88.49    7.80
   4  -4  10  100.99    9.00
   3   4  10  240.38   15.00
   3   4  10  228.38   14.20
   3  -4  10  206.58   14.20
   3  -4  10  209.58   14.20
   2   4  10  151.28   10.20
   2   4  10  143.89    9.80
   2  -4  10  110.89    9.40
   2  -4  10  111.29    9.40
   1   4  10    7.80    3.20
   1   4  10    5.60    3.10
   1  -4  10    3.60    2.80
   1  -4  10    5.60    3.20
   0   4  10    2.00    2.70
   0   4  10    2.80    2.90
   0   4  10    2.10    2.50
   0  -4  10    6.50    3.50
   0  -4  10    5.50    2.80
   0  -4  10    8.20    3.10
  -1   4  10  163.48   10.30
  -1   4  10  159.38   11.10
  -1   4  10  142.49   10.50
  -1  -4  10  174.18   11.20
  -1  -4  10  174.18   10.60
  -1  -4  10  186.38   11.60
  -2   4  10  185.88   11.60
  -2   4  10  190.18   12.00
  -2   4  10  176.68   10.80
  -2  -4  10  183.58   11.90
  -2  -4  10  174.28   11.70
  -2  -4  10  165.68   12.00
  -3   4  10   19.00    3.70
  -3   4  10   13.60    3.50
  -4   4  10    1.10    2.90
  -4   4  10    6.70    3.30
  -4  -4  10    6.70    3.20
  -4  -4  10    3.30    3.80
  -5   4  10   23.30    4.60
  -5   4  10   27.70    4.90
  -5  -4  10   29.80    5.30
  -5  -4  10   28.10    4.80
  -6   4  10    3.00    4.10
  -6   4  10   -1.60    3.50
  -6  -4  10    3.50    3.20
  -6  -4  10    1.50    5.30
  -7   4  10  237.18   15.30
   7   4 -10  222.68   16.30
  -7   4  10  221.08   15.90
  -7  -4  10  232.68   16.10
  -7  -4  10  220.48   15.10
  -8   4  10   18.40    6.10
  -8   4  10   15.50    5.10
  -8  -4  10    8.20    5.90
  -9   4  10    9.30    4.90
  -9   4  10   11.70    8.10
  -9  -4  10   11.20    7.40
   7   5  10    6.60    6.50
   7   5  10    6.90   13.70
   7  -5  10    4.40    4.90
   6   5  10  145.49   14.40
   6  -5  10  156.28   13.40
   6  -5  10  156.58   12.00
   6  -5  10  154.28   11.20
   5   5  10    9.30    5.50
   5   5  10    1.50    5.10
   5  -5  10    6.90    3.50
   5  -5  10    7.20    3.70
   5  -5  10    7.20    5.70
   4   5  10   -1.80    4.10
   4   5  10   -4.20    5.20
   4  -5  10    4.20    4.70
   4  -5  10    6.50    3.90
   4  -5  10    4.30    3.20
   3   5  10   11.80    4.60
   3   5  10    6.50    4.10
   3  -5  10   10.40    3.60
   3  -5  10   12.70    4.00
   2   5  10  128.39   10.90
   2   5  10  125.89   10.00
   2  -5  10  136.19   10.30
   2  -5  10  134.99   10.30
   1   5  10   20.90    4.60
   1   5  10   16.70    4.00
   1  -5  10   21.70    4.40
   1  -5  10   16.20    4.10
   0   5  10  330.27   19.30
   0   5  10  339.07   18.90
   0   5  10  331.27   19.80
   0  -5  10  319.57   19.50
   0  -5  10  318.57   19.80
  -1   5  10    7.60    3.00
  -1   5  10    4.90    3.20
  -1   5  10    4.70    3.20
  -1  -5  10    9.40    3.00
  -1  -5  10    6.30    3.30
  -1  -5  10    4.70    3.20
  -2   5  10   28.90    4.30
  -2   5  10   30.80    4.40
  -2   5  10   24.90    4.30
  -2  -5  10   35.90    4.50
  -2  -5  10   30.80    4.90
  -3   5  10    7.20    3.50
  -3   5  10    9.00    3.40
  -3  -5  10   10.20    3.60
  -3  -5  10   16.60    4.20
  -4   5  10  260.47   16.20
  -4   5  10  265.77   16.00
  -4  -5  10  243.18   16.10
  -4  -5  10  256.77   16.30
  -5   5  10   58.09    8.00
  -5   5  10   42.00    6.50
  -5  -5  10   61.09    8.60
  -5  -5  10   67.29    7.10
  -6   5  10    5.60    4.10
  -6   5  10    3.30    4.20
  -6  -5  10   -2.30    5.10
  -6  -5  10    1.40    4.10
   7   5 -10   -0.20    6.90
  -7   5  10   -1.40    5.00
  -7   5  10    1.40    4.20
  -7  -5  10    0.00    3.90
  -7  -5  10    8.00    6.00
  -8   5  10   21.60    5.50
  -8   5  10   26.80    7.00
  -8  -5  10   29.60    7.30
  -8  -5  10   22.30    5.00
  -9   5  10   44.50    7.50
  -9   5  10   43.80    8.60
  -9  -5  10   44.10    8.90
  -9  -5  10   33.00    6.20
   7   6  10   -3.80    8.70
   7   6  10    8.10    7.10
   7  -6  10    0.90    3.10
   6   6  10   14.40    7.90
   6   6  10   10.10    6.60
   6  -6  10   23.60    5.20
   6  -6  10   16.30    3.90
   6  -6  10   21.00    7.10
   5   6  10    4.30    5.90
   5   6  10    7.30    6.60
   5  -6  10    7.20    4.10
   5  -6  10   12.20    6.70
   5  -6  10    3.40    3.50
   4   6  10  166.78   13.60
   4  -6  10  152.78   13.40
   4  -6  10  150.28   12.00
   4  -6  10  160.28   12.00
   3   6  10   69.39    8.90
   3   6  10   45.40    6.70
   3  -6  10   39.50    6.30
   3  -6  10   40.80    6.70
   3  -6  10   53.89    6.70
   2   6  10  139.49   11.30
   2   6  10  137.99   10.40
   2  -6  10  147.09   11.10
   2  -6  10  130.79   10.80
   2  -6  10  123.79   11.60
   1   6  10   33.60    5.40
   1   6  10   31.80    5.10
   1  -6  10   24.30    5.00
   1  -6  10   19.50    4.70
   0   6  10    4.00    3.50
   0   6  10    2.80    3.20
   0   6  10    0.90    3.50
   0  -6  10    7.60    3.60
   0  -6  10    8.60    3.90
  -1   6  10    8.50    3.50
  -1   6  10    8.30    3.40
  -1   6  10    5.00    3.30
  -1  -6  10    7.90    3.70
  -2   6  10  323.47   19.40
  -2   6  10  316.37   19.80
  -2  -6  10  347.27   20.60
  -2  -6  10  331.27   19.20
  -3   6  10    8.70    3.60
  -3   6  10    6.50    3.60
  -3  -6  10    1.80    3.60
  -3  -6  10    6.00    4.50
  -4   6  10    7.50    3.70
  -4   6  10    4.30    3.70
  -4  -6  10    6.00    4.00
  -4  -6  10   -8.00    5.00
  -5   6  10    0.50    3.90
  -5   6  10    4.80    4.10
  -5  -6  10    6.10    3.70
  -5  -6  10    2.30    5.20
   6   6 -10  104.39   11.90
  -6   6  10   99.09    9.20
  -6   6  10   95.69    9.30
  -6  -6  10  119.99   10.10
  -6  -6  10  104.99   11.00
  -7   6  10   15.10    5.60
  -7   6  10    6.20    4.40
   7   6 -10   17.40    7.80
  -7  -6  10   10.60    4.30
  -7  -6  10   20.30    7.00
  -8   6  10   22.60    5.90
  -8   6  10   24.90    6.50
   8   6 -10   21.70    9.70
  -8  -6  10   25.10    5.60
  -8  -6  10   34.50    8.00
  -9   6  10   16.10    7.60
  -9   6  10   19.20    5.30
  -9  -6  10   11.20    4.60
  -9  -6  10    4.60    8.00
   6   7  10    9.20    6.60
   6   7  10   17.60    9.10
   6  -7  10   -2.10    7.90
   6  -7  10   12.20    3.90
   6  -7  10    6.60    3.80
   5   7  10   44.40    7.40
   5   7  10   44.50    8.20
   5  -7  10   41.00    8.20
   5  -7  10   36.00    6.50
   5  -7  10   34.50    5.90
   4   7  10    4.50    5.50
   4   7  10   -1.50    5.80
   4  -7  10    1.20    3.30
   4  -7  10    2.20    6.20
   4  -7  10    2.70    4.40
   3   7  10    3.20    6.20
   3   7  10    4.50    4.80
   3  -7  10   -4.80    5.40
   3  -7  10    2.80    4.10
   3  -7  10    2.50    3.50
   2   7  10   83.89    9.70
   2   7  10   87.69    9.00
   2  -7  10   98.59   10.90
   2  -7  10   98.79    9.00
   2  -7  10   93.49    9.00
   1   7  10  111.59   10.10
   1   7  10  115.49    9.30
   1  -7  10  100.79   10.30
   1  -7  10   96.59    9.40
   1  -7  10   88.89    9.00
   0   7  10   40.70    5.70
   0   7  10   30.70    5.40
   0   7  10   49.30    6.60
   0  -7  10   33.10    5.80
   0  -7  10   30.00    6.10
  -1   7  10  118.39    9.80
  -1   7  10  128.69   10.10
  -1   7  10  111.69    8.90
  -1  -7  10  104.49   10.20
  -1  -7  10  113.59   10.00
  -2   7  10   18.70    4.40
  -2   7  10   18.10    4.50
  -2  -7  10   27.20    5.20
  -2  -7  10   24.80    5.60
  -3   7  10   97.99    9.20
  -3   7  10  102.39    9.50
  -3  -7  10  118.99   10.10
  -3  -7  10  124.09   10.30
  -3  -7  10  115.79    9.80
  -4   7  10  136.49   11.70
  -4   7  10  156.18   12.20
  -4  -7  10  167.58   12.50
  -4  -7  10  171.48   12.50
  -4  -7  10  181.38   12.70
  -5   7  10   91.69    9.20
  -5   7  10   93.89    9.80
  -5  -7  10  101.09   10.10
  -5  -7  10   86.79    9.10
  -5  -7  10  102.49   10.90
  -6   7  10   46.00    6.80
  -6   7  10   49.50    7.20
   6   7 -10   49.70    9.40
  -6  -7  10   55.59    8.30
  -6  -7  10   58.59    7.40
  -7   7  10   53.29    7.20
   7   7 -10   31.80    9.10
  -7   7  10   54.69    8.10
  -7  -7  10   42.50    8.50
  -8   7  10   21.40    5.50
   8   7 -10   23.10    9.80
  -8   7  10   20.00    7.30
  -8  -7  10   24.60    5.10
  -8  -7  10   12.70    8.10
   5   8  10   93.99   14.20
   5   8  10   72.39   11.00
   5  -8  10  111.09    9.80
   5  -8  10  110.39    9.50
   5  -8  10   96.89   10.90
   4   8  10   -4.60    5.50
   4   8  10    5.40    6.30
   4  -8  10   -0.80    6.60
   4  -8  10    2.90    3.80
   4  -8  10    2.10    3.30
   3   8  10   83.39    9.60
   3   8  10   87.59   11.20
   3  -8  10   82.69    8.60
   3  -8  10   89.59   11.10
   3  -8  10   64.59    8.30
   2   8  10   -0.50    5.10
   2   8  10    3.40    5.00
   2  -8  10    2.10    3.70
   2  -8  10    0.70    6.20
   1   8  10    7.00    4.80
   1   8  10    9.10    4.50
   1  -8  10   16.60    6.00
   1  -8  10    2.40    4.00
   0   8  10   28.50    5.70
   0   8  10   28.50    5.30
   0   8  10   23.90    5.10
   0  -8  10   34.30    6.70
   0  -8  10   34.10    5.90
  -1   8  10   92.39    8.90
  -1   8  10   77.89    9.20
  -1  -8  10  105.69   10.50
  -1  -8  10  102.89    9.30
  -2   8  10    4.70    4.20
  -2   8  10   -2.20    3.60
  -2  -8  10    1.40    5.60
  -2  -8  10    3.90    3.70
  -3   8  10  153.78   12.10
  -3   8  10  157.88   11.90
  -3  -8  10  137.19   12.00
  -3  -8  10  142.19   12.20
  -4   8  10   12.20    4.60
  -4   8  10   11.10    4.70
  -4  -8  10    4.30    5.80
  -4  -8  10    6.70    6.30
  -4  -8  10    6.60    4.00
  -5   8  10   -1.70    4.50
  -5   8  10    4.70    4.20
  -5  -8  10    6.30    4.00
  -5  -8  10    4.50    6.00
   6   8 -10   37.60    8.80
  -6   8  10   36.30    7.00
  -6   8  10   52.19    7.30
  -6  -8  10   27.60    5.90
  -6  -8  10   32.00    7.80
  -7   8  10    1.90    4.40
  -7   8  10    0.70    6.30
   7   8 -10   -2.80    8.20
  -7  -8  10    9.90    4.30
  -7  -8  10   -2.50    7.10
   4   9  10   -1.00    6.00
   4   9  10    1.30    7.10
   4  -9  10   -0.70    3.50
   4  -9  10   -0.60    7.50
   3   9  10    1.20    6.00
   3   9  10    3.90    5.90
   3  -9  10   10.40    4.40
   3  -9  10   18.80    7.00
   2   9  10   -1.00    5.50
   2   9  10    5.60    5.50
   2  -9  10    5.20    3.80
   2  -9  10   -0.20    6.40
   1   9  10   22.60    6.00
   1   9  10   24.30    6.40
   1   9  10   24.20    5.50
   1  -9  10   20.30    7.10
   1  -9  10   21.70    5.20
   0   9  10   11.50    4.50
   0   9  10    3.80    4.70
   0  -9  10    7.60    6.40
   0  -9  10    6.80    4.30
  -1   9  10    3.60    4.10
  -1   9  10   -4.80    4.20
  -1  -9  10    0.10    4.50
  -1  -9  10    1.10    5.90
  -2   9  10   17.20    5.10
  -2   9  10   14.70    4.70
  -2  -9  10    4.10    4.30
  -2  -9  10    4.00    6.10
  -3   9  10   33.10    6.10
  -3   9  10   35.30    6.00
  -3  -9  10   34.60    7.90
  -3  -9  10   45.60    6.90
  -4   9  10    0.00    3.80
  -4   9  10   -0.50    4.50
  -4  -9  10   -2.70    6.90
  -4  -9  10    7.80    4.50
   5   9 -10   39.90    9.50
  -5   9  10   31.60    5.70
  -5   9  10   28.60    5.60
  -5  -9  10   19.60    5.40
  -5  -9  10   25.90    8.10
   6   9 -10   -9.80    8.00
  -6   9  10    2.40    5.70
  -6   9  10    0.80    4.10
  -6  -9  10   -1.20    8.00
  -6  -9  10    3.40    4.40
   3  10  10   16.20    7.10
   3  10  10   15.90    7.10
   3 -10  10   19.40    5.50
   2  10  10   13.20    6.40
   2  10  10   13.50    7.10
   2 -10  10    9.80    4.40
   2 -10  10    8.90    7.60
   1  10  10   18.10    6.80
   1  10  10   24.60    6.90
   1  10  10   13.80    5.00
   1 -10  10   15.50    5.00
   1 -10  10    9.40    6.90
   0  10  10    2.00    5.10
   0  10  10    1.00    3.70
   0 -10  10    8.90    7.40
   0 -10  10    3.30    4.40
  -1  10  10   28.50    6.40
  -1  10  10   33.50    6.40
  -1 -10  10   29.60    5.90
  -1 -10  10   38.50    8.50
  -2  10  10  110.69   11.30
  -2  10  10  111.59   10.60
  -2 -10  10  114.59   10.70
  -2 -10  10  128.09   13.50
  -3  10  10   -0.70    4.40
  -3  10  10    3.40    4.30
  -3 -10  10    3.70    6.60
  -3 -10  10   -2.80    4.10
  -4  10  10   32.10    6.60
  -4  10  10   28.20    5.60
  -4 -10  10   29.50    6.20
  -4 -10  10   23.20    8.20
  -5  10  10    6.50    5.50
   5  10 -10    9.70    9.10
  -5  10  10    8.90    4.40
  -5 -10  10    4.80    4.10
   1  11  10    8.80    5.90
   1  11  10    1.80    4.00
   1 -11  10    6.10    4.40
   0  11  10    1.60    5.70
   0  11  10    3.80    4.10
   0 -11  10    2.70    4.40
  -1  11  10   29.60    6.90
  -1  11  10   35.20    6.50
  -1 -11  10   26.60    6.00
  -2  11  10   -1.30    4.10
  -2  11  10   -3.00    5.50
  -2 -11  10    3.70    4.50
  -3  11  10   27.10    6.80
  -3  11  10   15.80    5.10
  -3 -11  10   16.50    5.10
   8   0  11    0.70    5.90
   7   0  11   76.39    9.80
  -6   0 -11    0.10    2.60
   6   0  11    0.40    3.90
   5   0  11    2.80    3.90
  -5   0 -11    8.30    3.00
   4   0  11    3.30    3.30
   3   0  11  352.66   20.60
   2   0  11    1.10    2.00
   2   0  11   -0.50    2.40
   1   0  11  229.08   12.70
   1   0  11  217.08   12.80
   1   0  11  215.08   13.40
   0   0  11   -1.00    2.20
   0   0  11   -1.90    1.90
   0   0  11   -1.10    1.60
   0   0  11    0.40    1.40
  -1   0  11    4.20    2.40
  -1   0  11    4.40    1.80
  -1   0  11    1.70    2.40
  -1   0  11    4.30    2.00
  -2   0  11    0.70    1.60
  -2   0  11   -0.50    1.90
  -2   0  11   -0.30    2.10
  -2   0  11   -0.30    1.60
  -3   0  11  345.17   19.20
  -3   0  11  332.27   18.90
  -3   0  11  346.97   19.50
  -4   0  11   -0.70    3.10
  -4   0  11   -1.50    2.30
  -4   0  11    0.20    2.10
  -5   0  11   29.70    4.80
  -5   0  11   35.10    5.10
  -6   0  11    3.20    4.50
  -6   0  11    3.00    3.20
  -7   0  11   22.50    5.70
  -7   0  11   23.50    4.70
  -8   0  11   -5.00    5.60
  -8   0  11   -1.20    4.10
  -9   0  11   47.10    6.60
  -9   0  11   37.10    7.40
 -10   0  11   -2.80    3.80
 -10   0  11   -8.80    7.50
   8   1  11   -1.70    5.70
  -8  -1 -11   -0.90    3.30
   8  -1  11    6.70    5.90
   7   1  11   26.90    6.30
  -7  -1 -11   32.00    5.20
   7  -1  11   27.50    6.10
   6   1  11   74.39    8.80
  -6  -1 -11   71.39    7.40
   6  -1  11   68.19    8.60
   5   1  11  107.59    9.60
   5  -1  11  106.89    9.40
  -5  -1 -11  100.29    8.60
   4   1  11  143.49   10.30
   4  -1  11  125.19   10.20
   3   1  11    2.70    3.00
   3   1  11   -0.90    2.80
   3  -1  11    3.00    2.90
   2   1  11   64.79    5.60
   2   1  11   58.99    6.10
   2  -1  11   67.79    5.50
   2  -1  11   66.19    6.20
   1   1  11  131.29    9.10
   1   1  11  138.69    8.60
   1  -1  11  138.29    9.40
   1  -1  11  124.39    8.70
   1  -1  11  126.79    8.10
   0   1  11  129.29    7.90
   0   1  11  137.49    9.00
   0   1  11  130.69    8.60
   0   1  11  135.39    8.40
   0  -1  11  120.69    7.80
   0  -1  11  115.59    9.10
   0  -1  11  119.39    8.20
   0  -1  11  129.19    8.60
  -1   1  11  660.03   37.00
  -1   1  11  690.93   36.90
  -1   1  11  665.13   36.70
  -1   1  11  694.73   37.20
  -1  -1  11  712.83   37.40
  -1  -1  11  719.23   36.90
  -1  -1  11  692.13   36.50
  -1  -1  11  721.03   37.40
  -2   1  11  133.59    8.00
  -2   1  11  134.79    8.00
  -2  -1  11   95.99    7.90
  -2  -1  11  105.99    8.20
  -2  -1  11  106.39    7.10
  -2  -1  11  104.09    8.10
  -3   1  11   49.60    4.60
  -3   1  11   43.60    5.90
  -3   1  11   52.99    5.10
  -3  -1  11   58.39    5.50
  -3  -1  11   57.59    6.20
  -3  -1  11   51.29    4.50
  -3  -1  11   54.69    5.40
  -4   1  11   14.50    3.00
  -4   1  11    9.10    3.60
  -4   1  11   10.60    2.40
  -4  -1  11   14.60    2.80
  -4  -1  11    7.10    3.50
  -5   1  11   54.39    6.70
  -5   1  11   53.99    6.30
  -5  -1  11   72.49    6.20
  -5  -1  11   69.99    7.60
  -6   1  11   39.80    5.50
  -6   1  11   42.70    5.70
  -6  -1  11   25.30    4.10
  -6  -1  11   20.50    5.40
  -7   1  11   44.70    6.80
  -7   1  11   53.19    7.60
  -7  -1  11   62.29    6.20
  -7  -1  11   67.69    9.20
  -8   1  11   -4.70    3.70
  -8   1  11   -0.20    5.40
  -8  -1  11    5.30    5.60
  -8  -1  11    0.10    3.70
  -9   1  11    7.70    7.00
  -9   1  11    2.40    4.20
  -9  -1  11    3.80    3.70
  -9  -1  11   -0.90    6.90
 -10   1  11    7.40    4.80
 -10   1  11   -2.30    7.10
 -10  -1  11    0.50    7.20
 -10  -1  11   -2.50    4.20
   8  -2  11   32.00    7.10
   7   2  11   45.90    7.40
   7  -2  11   46.30    7.00
  -7  -2 -11   45.50    6.50
   6   2  11   42.20    6.70
   6  -2  11   49.90    6.70
  -6  -2 -11   56.69    7.10
   5   2  11   -3.60    3.50
   5  -2  11   -0.70    3.60
   4   2  11  103.69    9.10
   4   2  11  104.39    9.20
   4  -2  11  107.79    9.20
   3   2  11   -3.40    2.90
   3   2  11    2.70    3.50
   3  -2  11    3.60    2.20
   3  -2  11    1.10    3.30
   2   2  11  184.08   11.90
   2   2  11  181.78   11.50
   2  -2  11  174.98   11.40
   2  -2  11  168.98   12.00
   1   2  11    8.00    3.20
   1   2  11    6.60    2.90
   1  -2  11   10.30    3.30
   1  -2  11   10.90    2.80
   0   2  11   32.50    4.30
   0   2  11   36.40    4.50
   0   2  11   38.60    4.60
   0  -2  11   27.70    3.60
   0  -2  11   30.00    4.20
   0  -2  11   25.90    4.10
  -1   2  11  222.38   12.80
  -1   2  11  215.38   12.80
  -1   2  11  208.48   13.10
  -1  -2  11  210.78   12.90
  -1  -2  11  202.18   13.10
  -1  -2  11  211.58   13.30
  -2   2  11   85.29    6.90
  -2   2  11   84.49    6.80
  -2   2  11   79.09    6.40
  -2  -2  11   82.29    7.00
  -2  -2  11   83.59    7.20
  -2  -2  11   87.99    7.10
  -3   2  11   71.79    6.40
  -3   2  11   72.79    6.20
  -3   2  11   69.59    7.30
  -3  -2  11   97.89    7.80
  -3  -2  11   86.89    7.00
  -3  -2  11   96.19    7.20
  -4   2  11  128.49    9.00
  -4   2  11  142.89    9.70
  -4  -2  11  127.79    9.40
  -4  -2  11  141.49    9.80
  -4  -2  11  132.09   10.20
  -5   2  11   32.20    4.60
  -5   2  11   23.90    4.80
  -5  -2  11   18.70    3.60
  -5  -2  11    9.60    5.40
  -6   2  11   35.10    5.30
  -6   2  11   28.00    5.00
  -6  -2  11   30.60    4.40
  -6  -2  11   36.10    6.10
  -7   2  11   49.30    6.50
  -7   2  11   48.40    6.70
  -7  -2  11   47.50    6.20
  -7  -2  11   46.40    7.10
  -8   2  11   82.69    8.40
  -8   2  11   80.29   10.30
  -8  -2  11   80.49   10.60
  -8  -2  11   74.39    7.50
  -9   2  11    7.70    4.70
  -9   2  11   -2.60    6.40
  -9  -2  11    6.50    6.50
  -9  -2  11   15.50    4.80
 -10   2  11    5.70    4.50
 -10   2  11    7.20    8.00
 -10  -2  11    3.40    7.40
 -10  -2  11    0.50    3.30
   7   3  11    7.60    6.00
   7  -3  11   -0.60    6.00
  -7  -3 -11    4.60    3.80
   6   3  11  188.48   14.80
   6  -3  11  223.28   15.40
   5   3  11   -4.30    5.70
   5   3  11    2.80    4.40
   5  -3  11    0.00    4.50
   4   3  11   87.69    8.30
   4   3  11   95.79    9.20
   4  -3  11   86.69    7.20
   4  -3  11   84.09    8.60
   3   3  11    1.10    3.90
   3   3  11    4.80    3.70
   3  -3  11    0.20    2.20
   3  -3  11    3.80    3.50
   2   3  11  102.69    8.80
   2   3  11  104.49    8.60
   2  -3  11  122.09    9.30
   2  -3  11  112.69    8.40
   1   3  11  107.39    8.50
   1   3  11  113.39    8.30
   1  -3  11  110.99    8.50
   1  -3  11  102.09    8.30
   0   3  11  374.46   20.70
   0   3  11  365.96   21.20
   0   3  11  352.56   20.60
   0  -3  11  378.06   21.20
   0  -3  11  342.67   21.00
   0  -3  11  371.56   20.30
  -1   3  11    2.30    2.70
  -1   3  11    0.60    2.40
  -1   3  11    2.40    2.80
  -1  -3  11    3.80    2.80
  -1  -3  11    4.70    2.80
  -1  -3  11    0.40    3.50
  -2   3  11  184.08   11.90
  -2   3  11  182.58   11.50
  -2   3  11  188.08   12.30
  -2  -3  11  183.88   12.20
  -2  -3  11  198.38   12.50
  -2  -3  11  193.88   11.90
  -3   3  11    8.90    3.30
  -3   3  11   12.90    3.20
  -3   3  11   12.20    3.30
  -3  -3  11    5.30    4.10
  -3  -3  11    6.10    3.20
  -4   3  11  102.49    8.60
  -4   3  11  102.39    8.50
  -4  -3  11  114.59    8.80
  -4  -3  11  126.99    9.60
  -5   3  11   25.40    4.50
  -5   3  11   19.80    4.60
  -5  -3  11   14.10    3.60
  -5  -3  11   11.80    5.00
  -6   3  11  163.18   12.30
  -6   3  11  182.08   12.80
  -6  -3  11  197.38   14.30
  -7   3  11   42.20    6.70
  -7   3  11   40.90    6.90
  -7  -3  11   26.20    6.20
  -8   3  11    6.80    6.30
  -8   3  11    3.40    4.60
  -8  -3  11    1.70    6.30
  -9   3  11    2.10    7.20
  -9   3  11    4.20    4.70
  -9  -3  11   -5.20    6.20
   7   4  11   26.20    7.10
   7  -4  11   33.00    7.20
   6   4  11    7.50    4.90
   6  -4  11    2.40    6.50
   6  -4  11    8.10    5.30
   5   4  11    5.10    5.80
   5   4  11    8.70    5.20
   5  -4  11    2.40    5.30
   5  -4  11   -0.50    5.80
   4   4  11   63.39    7.80
   4   4  11   39.00    6.60
   4  -4  11   45.80    5.80
   4  -4  11   51.59    6.80
   3   4  11   63.19    7.70
   3   4  11   59.69    8.00
   3  -4  11   64.79    7.30
   3  -4  11   79.19    6.80
   2   4  11  167.08   12.00
   2   4  11  169.78   12.00
   2  -4  11  169.38   11.80
   2  -4  11  164.68   11.70
   1   4  11  229.48   13.60
   1   4  11  218.88   13.50
   1  -4  11  188.58   13.40
   1  -4  11  190.58   13.40
   0   4  11   -3.70    2.70
   0   4  11   -1.30    2.80
   0   4  11    1.70    3.20
   0  -4  11    2.10    2.80
   0  -4  11   -1.40    2.80
  -1   4  11    2.30    2.80
  -1   4  11    5.00    3.00
  -1   4  11    0.80    3.10
  -1  -4  11    6.40    3.20
  -1  -4  11    5.20    3.30
  -1  -4  11    4.90    3.20
  -2   4  11  112.99    8.90
  -2   4  11  118.79    9.10
  -2   4  11  111.19    8.10
  -2  -4  11  128.19    9.50
  -2  -4  11  128.99    9.50
  -2  -4  11  123.39    9.30
  -3   4  11  273.67   16.10
  -3   4  11  289.57   16.80
  -3  -4  11  261.87   16.90
  -3  -4  11  249.97   16.70
  -4   4  11   70.49    7.90
  -4   4  11   74.39    7.60
  -4  -4  11  101.39    8.90
  -4  -4  11   96.49    8.60
  -5   4  11   71.99    7.50
  -5   4  11   91.09    7.70
  -5  -4  11   64.09    7.50
  -5  -4  11   69.09    8.20
  -6   4  11   -2.40    3.50
  -6   4  11    0.50    4.50
  -6  -4  11   -6.40    3.40
  -6  -4  11   -1.60    5.70
  -7   4  11    2.80    3.90
  -7   4  11    5.40    5.30
  -7  -4  11    1.80    5.70
  -7  -4  11   -2.40    3.60
  -8   4  11   63.89    8.10
  -8   4  11   70.89   10.60
  -8  -4  11   67.39   10.10
  -9   4  11    1.10    7.50
  -9   4  11    1.60    4.80
  -9  -4  11    2.80    7.00
   7   5  11   36.80    7.50
   6   5  11    3.40    7.20
   6   5  11    0.60    5.10
   6  -5  11   -0.30    3.20
   6  -5  11    1.00    6.80
   5   5  11   99.69   10.70
   5   5  11  118.99   12.00
   5  -5  11  105.79    9.20
   5  -5  11  102.59   12.00
   5  -5  11  120.29   10.00
   4   5  11   12.70    4.80
   4   5  11    9.30    5.60
   4  -5  11   12.70    5.80
   4  -5  11   13.60    4.50
   4  -5  11   13.60    3.90
   3   5  11   10.00    4.40
   3   5  11    6.50    4.70
   3  -5  11    6.60    3.30
   3  -5  11    5.50    3.90
   2   5  11   22.90    5.10
   2   5  11   24.50    5.20
   2  -5  11   24.90    4.60
   2  -5  11   23.70    4.90
   1   5  11    2.50    3.70
   1   5  11    9.00    4.30
   1  -5  11    9.70    3.70
   1  -5  11    8.20    4.10
   0   5  11   81.29    7.70
   0   5  11   83.49    8.00
   0   5  11   76.99    7.80
   0  -5  11   79.39    7.80
   0  -5  11   92.39    8.10
  -1   5  11  329.67   19.70
  -1   5  11  321.57   20.00
  -1   5  11  324.67   19.10
  -1  -5  11  343.77   20.10
  -1  -5  11  342.87   20.50
  -2   5  11   18.50    4.00
  -2   5  11   13.50    3.70
  -2  -5  11    8.50    4.00
  -2  -5  11    3.50    4.00
  -3   5  11    6.00    3.60
  -3   5  11    7.10    3.40
  -3  -5  11    5.70    4.50
  -3  -5  11    9.20    3.90
  -4   5  11    5.60    4.00
  -4   5  11    0.90    3.50
  -4  -5  11    0.70    4.70
  -4  -5  11    9.20    3.70
  -5   5  11  163.98   11.90
  -5   5  11  176.38   12.20
  -5  -5  11  155.28   12.00
  -5  -5  11  159.38   13.10
  -6   5  11   17.30    5.20
  -6   5  11   11.00    4.60
  -6  -5  11    8.80    5.80
  -6  -5  11   13.80    4.20
   7   5 -11   13.80    7.80
  -7   5  11   18.30    5.30
  -7   5  11   28.80    6.50
  -7  -5  11   27.10    5.10
  -7  -5  11   16.30    6.60
  -8   5  11   -2.30    4.50
  -8   5  11    5.00    6.30
  -8  -5  11   -5.50    4.00
  -8  -5  11   -6.70    6.70
  -9   5  11   -9.10    6.50
  -9   5  11    4.00    4.70
  -9  -5  11   -4.50    3.70
  -9  -5  11   -2.60    7.60
   6   6  11    4.30    7.40
   6   6  11    2.10    6.20
   6  -6  11    2.60    3.00
   6  -6  11    6.30    7.70
   6  -6  11    4.60    3.50
   5   6  11   23.00    7.20
   5   6  11   19.30    6.30
   5  -6  11   34.50    5.30
   5  -6  11   48.70    8.00
   4   6  11   -3.30    5.10
   4   6  11    2.30    5.90
   4  -6  11    5.10    3.60
   4  -6  11   -0.30    5.90
   4  -6  11   -0.60    3.90
   3   6  11  191.88   13.90
   3   6  11  203.48   15.00
   3  -6  11  173.48   13.40
   3  -6  11  186.98   13.50
   3  -6  11  195.58   14.30
   2   6  11    1.40    4.20
   2   6  11    7.00    4.80
   2  -6  11   -1.60    3.30
   2  -6  11    0.40    3.80
   2  -6  11    9.80    5.50
   1   6  11  112.59   10.50
   1   6  11  123.89    9.40
   1  -6  11  112.79    9.70
   1  -6  11  105.69    9.60
   0   6  11   50.09    7.00
   0   6  11   59.29    6.70
   0   6  11   46.00    6.80
   0  -6  11   42.70    6.10
   0  -6  11   49.10    7.00
  -1   6  11   76.29    8.00
  -1   6  11   73.89    7.20
  -1   6  11   78.69    8.00
  -1  -6  11   81.89    8.60
  -2   6  11    3.50    3.40
  -2   6  11    1.10    3.10
  -2  -6  11    0.90    4.00
  -3   6  11  239.08   16.00
  -3   6  11  246.18   15.70
  -3  -6  11  242.78   15.60
  -3  -6  11  250.37   16.20
  -4   6  11   92.99    8.10
  -4   6  11  101.89    8.70
  -4  -6  11   55.89    8.90
  -4  -6  11   63.79    8.00
  -5   6  11   13.10    5.00
  -5   6  11   12.80    4.70
  -5  -6  11    9.20    5.90
  -5  -6  11   11.20    4.60
  -6   6  11   81.09    8.60
  -6   6  11   76.19    8.20
  -6  -6  11   68.09    9.00
  -6  -6  11   58.89    8.00
   7   6 -11   17.00    8.60
  -7   6  11   27.60    5.50
  -7   6  11   38.30    7.10
  -7  -6  11   21.40    5.00
  -7  -6  11   26.50    7.60
  -8   6  11   18.30    6.80
  -8   6  11   12.80    5.30
  -8  -6  11   13.00    4.50
  -8  -6  11    9.20    8.50
   5   7  11    6.90    6.60
   5   7  11   11.70    7.30
   5  -7  11   10.40    4.40
   5  -7  11    9.40    8.20
   5  -7  11    9.80    3.90
   4   7  11   26.40    7.40
   4   7  11   26.00    6.70
   4  -7  11   26.20    5.20
   4  -7  11   18.50    5.60
   4  -7  11   18.20    7.10
   3   7  11    1.40    5.60
   3   7  11    1.40    5.40
   3  -7  11    3.20    3.90
   3  -7  11    2.20    6.50
   3  -7  11    3.40    3.40
   2   7  11    2.20    5.10
   2   7  11    0.30    4.90
   2  -7  11    4.40    3.70
   2  -7  11    7.20    5.60
   2  -7  11    4.30    4.20
   1   7  11   71.69    8.60
   1   7  11   72.99    8.40
   1  -7  11   72.99    8.10
   1  -7  11   68.89    8.40
   1  -7  11   60.89    8.00
   0   7  11   49.90    7.40
   0   7  11   56.69    7.70
   0   7  11   52.59    7.20
   0  -7  11   44.40    6.90
   0  -7  11   53.19    7.70
  -1   7  11   39.50    6.00
  -1   7  11   33.70    5.60
  -1  -7  11   33.50    6.50
  -1  -7  11   37.40    6.00
  -2   7  11   69.69    7.50
  -2   7  11   64.79    7.70
  -2  -7  11   49.10    7.10
  -2  -7  11   55.99    7.60
  -3   7  11   36.40    5.80
  -3   7  11   36.40    5.90
  -3  -7  11   30.70    6.80
  -3  -7  11   33.80    6.10
  -4   7  11    8.40    4.40
  -4   7  11   11.50    4.70
  -4  -7  11   12.70    5.80
  -4  -7  11   20.60    4.70
  -4  -7  11   19.40    6.10
  -5   7  11   59.19    8.20
  -5   7  11   52.79    7.40
  -5  -7  11   78.79    8.30
  -5  -7  11   62.99    8.10
  -5  -7  11   55.59    7.90
  -6   7  11   49.60    7.00
  -6   7  11   43.40    7.00
  -6  -7  11   49.30    7.10
  -6  -7  11   42.30    8.50
  -7   7  11   33.70    7.40
   7   7 -11   36.50    9.20
  -7   7  11   43.30    6.90
  -7  -7  11   28.30    8.40
  -7  -7  11   38.50    6.20
  -8   7  11    6.80    4.70
  -8   7  11    1.80    6.30
   8   7 -11    3.40    9.00
  -8  -7  11    4.40    8.20
  -8  -7  11    1.70    4.20
   5   8  11    2.10    6.50
   5   8  11   -1.70    7.00
   5  -8  11    1.40    3.70
   5  -8  11    4.60    3.80
   5  -8  11    3.80    8.10
   4   8  11   29.80    8.50
   4   8  11   39.70    8.40
   4  -8  11   45.90    6.90
   4  -8  11   42.30    8.60
   4  -8  11   52.49    7.00
   3   8  11   22.10    6.80
   3   8  11   23.20    7.00
   3  -8  11   23.60    5.40
   3  -8  11   21.50    4.90
   3  -8  11   24.10    7.70
   2   8  11   25.70    7.00
   2   8  11   33.50    6.70
   2  -8  11   37.20    6.00
   2  -8  11   44.00    6.50
   2  -8  11   32.10    7.60
   1   8  11    3.80    5.50
   1   8  11   -4.30    4.50
   1   8  11    0.10    3.50
   1  -8  11   -2.60    5.50
   1  -8  11   10.80    4.00
   0   8  11    6.50    5.00
   0   8  11   10.30    4.10
   0   8  11    3.50    4.30
   0  -8  11    1.30    6.30
   0  -8  11   10.00    4.20
  -1   8  11    4.60    4.00
  -1   8  11   -1.30    3.90
  -1  -8  11   -2.90    5.90
  -1  -8  11    2.60    3.90
  -2   8  11   39.00    6.40
  -2   8  11   49.00    7.20
  -2  -8  11   47.90    7.20
  -2  -8  11   59.89    8.00
  -3   8  11    4.20    4.00
  -3   8  11    1.30    4.00
  -3  -8  11    1.60    4.00
  -3  -8  11    0.50    6.00
  -4   8  11   87.29    8.90
  -4   8  11   87.29    9.30
  -4  -8  11   80.89   10.20
  -4  -8  11   86.09   11.80
  -4  -8  11   91.59    9.10
  -5  -8  11    0.80    3.90
  -5  -8  11    2.40    7.00
  -6   8  11    8.90    4.60
  -6   8  11    6.40    5.40
   6   8 -11    2.80    8.40
  -6  -8  11    3.70    7.90
  -6  -8  11    0.30    3.90
  -7   8  11   24.80    5.60
  -7   8  11   25.80    7.00
   7   8 -11   23.10    9.80
  -7  -8  11   27.90    5.90
  -7  -8  11   27.90    8.80
   4   9  11   36.80    8.80
   4   9  11   33.80    8.30
   4  -9  11   39.70    9.40
   4  -9  11   45.30    6.80
   3   9  11    7.00    6.50
   3   9  11    9.80    6.30
   3  -9  11    5.50    3.90
   3  -9  11    0.00    7.50
   2   9  11   20.60    6.40
   2   9  11   12.50    6.30
   2  -9  11   37.60    6.50
   2  -9  11   31.70    8.10
   1   9  11   -3.50    5.50
   1   9  11   12.00    4.50
   1   9  11    6.10    5.40
   1  -9  11    6.80    4.40
   1  -9  11    0.30    6.60
   0   9  11   59.59    8.80
   0   9  11   56.29    7.90
   0  -9  11   81.99    8.50
   0  -9  11   54.29    9.10
  -1   9  11   47.60    7.00
  -1   9  11   42.80    6.90
  -1  -9  11   30.30    6.70
  -1  -9  11   35.70    8.40
  -2   9  11   28.60    5.80
  -2   9  11   35.60    6.20
  -2  -9  11   25.20    5.60
  -2  -9  11   33.10    8.00
  -3   9  11   70.09    8.30
  -3   9  11   71.19    9.50
  -3  -9  11   67.09    9.60
  -3  -9  11   63.29    8.40
  -4   9  11    9.60    4.50
  -4   9  11    3.50    4.90
  -4  -9  11    9.00    7.30
  -4  -9  11    4.30    4.50
  -5   9  11    4.90    5.40
  -5   9  11    8.90    4.20
  -5  -9  11   10.80    4.70
  -5  -9  11    2.50    8.60
  -6   9  11   20.30    5.50
   6   9 -11   26.50    9.60
  -6   9  11   25.70    7.50
  -6  -9  11   29.50    9.60
  -6  -9  11   32.60    6.00
   2  10  11   13.60    6.50
   2  10  11   30.40    6.10
   2  10  11   15.90    6.80
   2 -10  11   23.50    8.40
   2 -10  11   17.30    5.70
   1  10  11   13.50    6.40
   1  10  11   16.70    5.10
   1 -10  11   12.30    4.70
   1 -10  11   11.30    7.20
   0  10  11    4.60    5.30
   0  10  11    0.40    3.80
   0 -10  11    8.00    4.80
   0 -10  11    2.50    7.50
  -1  10  11    7.80    4.80
  -1  10  11    4.60    5.40
  -1 -10  11    7.40    7.40
  -1 -10  11    1.20    3.90
  -2  10  11   53.49    7.70
  -2  10  11   48.00    7.10
  -2 -10  11   31.50    8.40
  -2 -10  11   34.50    6.50
  -3  10  11   41.70    6.60
  -3  10  11   38.50    7.00
  -3 -10  11   37.50    6.90
  -3 -10  11   33.20    8.90
  -4  10  11    4.40    5.40
  -4  10  11    3.50    4.30
  -4 -10  11    0.70    8.60
  -4 -10  11    8.70    4.50
   7   0  12   -0.80    4.80
   6   0  12  123.69   11.10
   5   0  12   -1.30    3.70
   4   0  12    1.70    3.70
   3   0  12   -1.60    2.90
   2   0  12  157.18   11.10
   2   0  12  162.18   10.50
   1   0  12    0.80    2.40
   1   0  12    5.00    2.80
   0   0  12  540.75   29.70
   0   0  12  566.64   30.50
   0   0  12  552.94   30.10
   0   0  12  562.74   30.00
  -1   0  12    0.20    1.80
  -1   0  12    1.60    2.40
  -1   0  12   -1.70    2.40
  -1   0  12   -0.10    1.50
  -2   0  12   59.79    5.90
  -2   0  12   59.09    5.50
  -2   0  12   60.79    5.70
  -2   0  12   60.79    5.20
  -3   0  12   -1.20    2.30
  -3   0  12   -0.80    1.90
  -3   0  12   -2.70    2.90
  -4   0  12  331.97   19.30
  -4   0  12  333.07   18.80
  -4   0  12  322.67   18.70
  -5   0  12   -1.50    2.80
  -5   0  12    0.30    3.90
  -6   0  12   12.80    5.40
  -6   0  12   10.70    3.80
  -7   0  12    1.00    3.90
  -7   0  12   -0.60    5.40
  -8   0  12    4.40    4.30
  -8   0  12   -0.40    6.00
  -9   0  12   -5.90    6.50
  -9   0  12   -5.30    4.00
   7   1  12    1.10    5.00
   7  -1  12    5.90    6.20
   6   1  12    3.30    4.50
   6  -1  12    2.40    4.80
  -6  -1 -12    5.20    3.30
   5   1  12  102.19    9.50
   5  -1  12   99.49    9.60
   4   1  12  138.29   10.80
   4  -1  12  140.19   10.80
   3   1  12   44.60    6.00
   3  -1  12   38.80    6.00
   2   1  12   32.40    4.50
   2   1  12   30.70    4.60
   2  -1  12   40.80    5.70
   1   1  12   22.30    3.90
   1   1  12   17.90    3.40
   1  -1  12   22.40    3.20
   1  -1  12   26.00    3.70
   1  -1  12   25.50    4.50
   0   1  12  107.49    8.30
   0   1  12  109.49    7.70
   0   1  12  110.69    7.80
   0  -1  12  103.49    8.30
   0  -1  12  111.59    7.60
   0  -1  12  110.29    7.90
  -1   1  12    4.70    2.70
  -1   1  12    7.10    3.00
  -1   1  12    7.80    2.20
  -1   1  12    5.20    2.50
  -1  -1  12    6.10    2.90
  -1  -1  12    2.50    2.80
  -1  -1  12    3.50    2.50
  -2   1  12  540.75   30.60
  -2   1  12  546.55   30.60
  -2   1  12  532.95   30.50
  -2   1  12  551.84   30.40
  -2  -1  12  587.94   30.60
  -2  -1  12  570.04   30.90
  -2  -1  12  621.44   31.20
  -3   1  12  162.18    9.80
  -3   1  12  156.08   10.20
  -3   1  12  156.98    9.50
  -3  -1  12  118.09    9.80
  -3  -1  12  128.89   10.20
  -3  -1  12  134.09    9.90
  -4   1  12   30.80    4.80
  -4   1  12   27.30    5.00
  -4  -1  12   33.70    5.00
  -4  -1  12   40.30    4.70
  -4  -1  12   39.20    5.10
  -5   1  12    3.90    3.70
  -5   1  12   -2.00    2.80
  -5  -1  12   -0.50    4.90
  -5  -1  12    3.20    2.90
  -6   1  12  154.38   12.50
  -6   1  12  165.48   11.80
  -6  -1  12  182.58   13.00
  -6  -1  12  178.08   11.60
  -7   1  12  112.39   11.00
  -7   1  12  107.89    8.90
  -7  -1  12   88.59    8.60
  -7  -1  12   83.09   10.60
  -8   1  12   18.00    6.80
  -8   1  12   14.50    5.10
  -8  -1  12   33.30    7.10
  -8  -1  12   30.90    5.30
  -9   1  12    7.30    4.60
  -9   1  12    6.70    7.30
  -9  -1  12    1.20    7.30
  -9  -1  12    2.20    4.10
   7   2  12   89.99   11.20
   7  -2  12  103.79   11.50
  -7  -2 -12   81.39    8.70
   6   2  12   34.00    6.80
   6  -2  12   28.60    6.50
   5   2  12  121.79   11.00
   5  -2  12  107.39   10.30
   4   2  12   19.30    5.00
   4  -2  12   19.60    4.90
   3   2  12   89.09    8.00
   3   2  12   89.29    8.10
   3  -2  12   76.49    8.40
   2   2  12   76.19    7.30
   2   2  12   72.59    6.80
   2  -2  12   71.99    6.40
   2  -2  12   79.69    7.70
   1   2  12  247.08   14.60
   1   2  12  238.08   14.20
   1  -2  12  233.18   15.20
   1  -2  12  224.38   14.50
   0   2  12   52.89    5.60
   0   2  12   53.59    5.90
   0   2  12   47.60    5.40
   0  -2  12   58.39    5.60
   0  -2  12   56.59    5.80
   0  -2  12   59.09    5.70
  -1   2  12  267.97   15.70
  -1   2  12  270.57   15.30
  -1   2  12  273.17   15.40
  -1   2  12  275.87   15.40
  -1  -2  12  234.38   15.30
  -1  -2  12  242.48   15.80
  -1  -2  12  236.18   15.70
  -2   2  12   14.30    3.60
  -2   2  12   18.50    3.70
  -2   2  12   11.50    3.10
  -2  -2  12    2.60    3.30
  -2  -2  12   12.00    3.30
  -2  -2  12    9.20    3.00
  -3   2  12   45.40    5.70
  -3   2  12   44.60    4.90
  -3   2  12   33.80    4.80
  -3  -2  12   38.10    5.60
  -3  -2  12   41.20    5.10
  -3  -2  12   47.20    5.70
  -4   2  12   -4.20    3.00
  -4   2  12    2.10    2.70
  -4  -2  12   -2.50    2.70
  -4  -2  12    1.00    4.10
  -5   2  12  215.68   13.80
  -5   2  12  221.48   14.20
  -5  -2  12  196.08   14.20
  -6   2  12   31.20    5.80
  -6   2  12   28.30    4.80
  -6  -2  12   20.80    6.10
  -7   2  12    3.00    4.20
  -7   2  12    5.80    5.10
  -7  -2  12    8.30    5.70
  -8   2  12   28.40    5.90
  -8   2  12   28.60    7.60
  -8  -2  12   29.60    7.90
  -9   2  12   25.20    8.20
  -9   2  12   29.10    5.80
  -9  -2  12   18.40    7.40
   7   3  12   -3.90    5.70
   7  -3  12   -1.30    6.30
   6   3  12    3.50    5.10
   6  -3  12    5.80    5.70
   5   3  12   73.29    9.20
   5  -3  12   90.39    9.40
   4   3  12   28.60    6.00
   4   3  12   25.50    5.30
   4  -3  12   33.10    5.60
   3   3  12  178.78   12.70
   3   3  12  215.18   13.30
   3  -3  12  170.68   12.00
   3  -3  12  176.48   13.10
   2   3  12   21.10    4.30
   2   3  12   28.30    4.50
   2  -3  12   17.50    4.50
   2  -3  12   21.70    3.90
   1   3  12   78.09    7.30
   1   3  12   78.89    7.20
   1  -3  12   69.59    6.60
   1  -3  12   75.29    7.10
   0   3  12  170.88   11.10
   0   3  12  157.68   10.80
   0   3  12  158.88   10.60
   0  -3  12  146.09   11.10
   0  -3  12  158.88   11.10
  -1   3  12  121.69    8.50
  -1   3  12  122.89    8.80
  -1   3  12  113.79    8.90
  -1  -3  12  102.69    8.60
  -1  -3  12  116.09    8.90
  -1  -3  12  117.89    9.20
  -2   3  12   12.90    3.50
  -2   3  12   13.50    3.80
  -2   3  12   10.90    3.30
  -2  -3  12   21.90    4.20
  -2  -3  12   20.20    4.50
  -2  -3  12   23.00    4.00
  -3   3  12  177.48   12.10
  -3   3  12  182.48   12.00
  -3  -3  12  186.38   12.50
  -3  -3  12  189.98   12.90
  -3  -3  12  187.48   12.80
  -4   3  12   85.39    7.80
  -4   3  12   73.69    7.00
  -4  -3  12   69.19    8.60
  -4  -3  12   67.69    7.10
  -5   3  12    1.10    4.00
  -5   3  12    0.20    3.70
  -5  -3  12    0.70    3.30
  -5  -3  12    3.80    4.80
  -6   3  12    5.20    4.70
  -6   3  12    4.00    4.00
  -6  -3  12    7.50    5.60
  -6  -3  12    3.50    3.70
  -7   3  12   51.39    7.70
  -7   3  12   41.90    6.30
  -7  -3  12   62.29    9.30
  -8   3  12   -1.60    5.90
  -8   3  12    6.60    4.30
  -8  -3  12   -1.30    6.00
  -9   3  12    4.20    8.20
  -9   3  12   19.30    5.20
  -9  -3  12   17.10    7.60
   6   4  12    7.30    5.80
   6  -4  12   17.20    6.90
   6  -4  12   12.50    7.70
   5   4  12   12.80    5.90
   5   4  12   21.30    7.70
   5  -4  12   19.90    5.90
   4   4  12   -2.10    5.00
   4   4  12   -3.80    4.60
   4  -4  12    4.70    4.50
   4  -4  12    0.50    2.90
   3   4  12   27.70    5.40
   3   4  12   35.20    6.20
   3  -4  12   35.30    5.30
   3  -4  12   40.90    5.40
   2   4  12  117.19   10.20
   2   4  12  102.59    9.50
   2  -4  12  102.49    8.90
   2  -4  12  105.59    8.80
   1   4  12  216.08   14.20
   1   4  12  207.48   13.80
   1  -4  12  214.78   14.30
   1  -4  12  222.78   14.50
   0   4  12   31.80    4.60
   0   4  12   28.10    4.40
   0   4  12   28.60    4.50
   0  -4  12   25.70    4.30
   0  -4  12   15.80    4.20
  -1   4  12    6.00    3.20
  -1   4  12    9.60    3.20
  -1   4  12    6.00    3.40
  -1  -4  12   17.60    4.10
  -1  -4  12   13.40    4.00
  -2   4  12   19.50    3.60
  -2   4  12   22.80    4.20
  -2   4  12   21.40    4.20
  -2  -4  12   11.90    3.90
  -2  -4  12   20.50    4.40
  -2  -4  12    8.80    4.40
  -3   4  12   72.59    7.40
  -3   4  12   61.49    6.90
  -3  -4  12   60.09    7.90
  -3  -4  12   66.19    7.00
  -4   4  12   63.59    7.40
  -4   4  12   49.99    6.60
  -4  -4  12   46.00    6.40
  -4  -4  12   46.10    7.20
  -5   4  12   33.80    5.40
  -5   4  12   29.60    5.10
  -5  -4  12   44.80    6.40
  -5  -4  12   42.80    6.50
  -6   4  12   38.90    6.10
  -6  -4  12   24.40    5.30
  -6  -4  12   23.30    6.70
  -7   4  12    6.40    4.30
  -7   4  12    1.00    5.30
  -7  -4  12    0.70    3.70
  -7  -4  12    4.40    6.40
  -8   4  12    2.00    4.60
  -8   4  12    5.10    6.60
  -8  -4  12    4.50    4.20
  -8  -4  12   -8.40    6.50
  -9   4  12   55.09    7.90
  -9   4  12   49.00    9.40
  -9  -4  12   54.49    7.40
  -9  -4  12   49.00    8.80
   6   5  12   27.90    6.90
   6  -5  12   33.50    8.60
   6  -5  12   36.90    5.80
   5   5  12   10.50    7.10
   5   5  12    8.40    5.90
   5  -5  12    5.40    3.90
   5  -5  12   -2.90    6.30
   4   5  12  212.88   15.40
   4   5  12  220.98   16.20
   4  -5  12  213.48   14.60
   4  -5  12  196.98   15.90
   4  -5  12  215.68   14.40
   3   5  12   18.20    5.30
   3   5  12   17.70    5.40
   3  -5  12   18.00    4.20
   3  -5  12   21.20    5.20
   2   5  12   30.50    5.50
   2   5  12   34.00    5.60
   2  -5  12   26.70    4.80
   2  -5  12   30.40    5.40
   1   5  12    0.50    3.60
   1   5  12    5.50    4.00
   1  -5  12   -2.60    3.00
   1  -5  12    2.90    3.70
   0   5  12   63.39    7.60
   0   5  12   53.09    7.10
   0   5  12   62.19    7.50
   0  -5  12   74.29    7.80
   0  -5  12   68.29    7.40
  -1   5  12   74.09    8.10
  -1   5  12   79.99    7.20
  -1   5  12   85.69    8.40
  -1  -5  12   80.59    8.00
  -1  -5  12   89.89    8.30
  -2   5  12  322.87   18.50
  -2   5  12  315.37   19.00
  -2  -5  12  267.77   18.80
  -2  -5  12  306.37   19.30
  -3   5  12    0.70    3.20
  -3   5  12   -0.70    3.60
  -3  -5  12   -4.30    4.60
  -3  -5  12    3.90    3.40
  -4   5  12   41.90    5.70
  -4   5  12   34.20    5.50
  -4  -5  12   24.50    6.20
  -4  -5  12   32.30    5.30
  -5   5  12   55.09    6.80
  -5   5  12   59.89    7.10
  -5  -5  12   45.70    7.60
  -5  -5  12   58.29    7.40
  -6   5  12   13.20    5.30
  -6   5  12   19.80    4.90
  -6  -5  12   11.70    4.50
  -6  -5  12   17.80    6.60
  -7   5  12   37.80    7.40
  -7   5  12   39.00    6.70
   7   5 -12   42.90   11.10
  -7  -5  12   50.49    7.40
  -7  -5  12   47.10    7.90
  -8   5  12   14.40    6.70
  -8   5  12   11.70    5.20
  -8  -5  12    5.80    7.00
  -8  -5  12   16.70    4.90
   5   6  12    1.80    6.00
   5   6  12    3.20    6.20
   5  -6  12    4.80    3.10
   5  -6  12   -2.00    6.90
   5  -6  12    1.00    3.50
   4   6  12    5.10    5.50
   4   6  12    9.10    6.00
   4  -6  12   18.00    5.10
   4  -6  12   16.90    6.90
   4  -6  12   18.10    4.10
   3   6  12    2.30    5.30
   3   6  12   -0.80    4.80
   3  -6  12    4.60    4.20
   3  -6  12    1.00    2.70
   3  -6  12    1.70    5.90
   2   6  12  154.78   13.00
   2   6  12  156.28   12.70
   2  -6  12  187.68   12.70
   2  -6  12  166.48   12.70
   1   6  12    2.70    4.10
   1   6  12    3.40    4.10
   1  -6  12    2.10    3.10
   1  -6  12   -4.30    3.90
   0   6  12   45.90    6.90
   0   6  12   41.40    5.80
   0   6  12   52.49    7.40
   0  -6  12   46.90    6.80
   0  -6  12   44.80    6.60
  -1   6  12   23.80    5.00
  -1   6  12   22.80    4.50
  -1   6  12   28.00    5.10
  -1  -6  12   21.20    5.10
  -2   6  12   14.80    4.30
  -2   6  12   20.50    4.60
  -2  -6  12   18.20    5.00
  -3   6  12   38.00    5.80
  -3   6  12   33.90    5.50
  -3  -6  12   40.80    6.20
  -3  -6  12   23.50    5.60
  -4   6  12  120.39   10.50
  -4   6  12  122.69   10.50
  -4  -6  12  114.39   11.00
  -4  -6  12  130.19   10.40
  -5   6  12   24.90    5.90
  -5   6  12   19.60    5.50
  -5  -6  12    8.90    6.20
  -5  -6  12   11.80    4.90
  -6   6  12    3.30    4.30
  -6   6  12    6.40    4.80
  -6  -6  12   10.30    6.50
  -6  -6  12   -1.60    3.70
  -7   6  12   76.19    8.20
  -7   6  12   85.29    9.80
   7   6 -12   71.49   10.90
  -7  -6  12   71.99   10.00
  -7  -6  12   60.09    8.30
  -8   6  12    8.90    4.70
  -8   6  12    5.60    6.70
  -8  -6  12    3.90    8.00
  -8  -6  12    5.90    4.40
   5   7  12   16.80    7.50
   5   7  12   18.30    7.00
   5  -7  12   22.40    4.90
   5  -7  12   22.90    8.40
   5  -7  12   31.00    5.60
   4   7  12   48.80    8.30
   4   7  12   63.19    9.40
   4  -7  12   49.90    7.50
   4  -7  12   48.40    8.90
   4  -7  12   63.89    7.40
   3   7  12   32.10    6.90
   3   7  12   33.70    7.00
   3  -7  12   29.30    5.60
   3  -7  12   37.30    7.70
   3  -7  12   38.10    5.90
   2   7  12   45.70    6.80
   2   7  12   50.29    7.60
   2  -7  12   48.60    6.90
   2  -7  12   48.80    8.30
   2  -7  12   50.59    7.50
   1   7  12    9.40    4.10
   1   7  12    3.80    4.90
   1   7  12    4.80    5.10
   1  -7  12    9.60    4.80
   1  -7  12   11.50    6.60
   1  -7  12   12.40    4.50
   0   7  12    5.50    4.60
   0   7  12    1.80    4.50
   0   7  12    4.60    3.60
   0  -7  12    8.10    4.40
   0  -7  12   14.40    5.60
  -1   7  12   21.30    5.20
  -1   7  12   22.50    5.00
  -1  -7  12   23.40    5.10
  -2   7  12   23.40    5.20
  -2   7  12   18.20    4.70
  -2  -7  12   24.50    5.10
  -3   7  12  105.69    9.60
  -3   7  12  108.39    9.90
  -3  -7  12   83.69    9.60
  -4   7  12   34.00    5.90
  -4   7  12   31.80    6.10
  -4  -7  12   21.10    5.40
  -4  -7  12   17.00    6.60
  -5   7  12   26.20    5.70
  -5   7  12   26.80    5.40
  -5  -7  12   16.00    7.30
  -5  -7  12   17.60    7.20
  -5  -7  12   27.50    5.30
  -6   7  12  100.99    9.80
  -6   7  12  106.19   11.20
  -6  -7  12   86.19    9.60
  -6  -7  12   84.99   12.00
   7   7 -12    1.90    8.10
  -7   7  12    4.20    4.60
  -7   7  12    5.00    7.00
  -7  -7  12    3.80    7.70
  -7  -7  12    2.40    4.90
   4   8  12    6.10    7.90
   4   8  12    1.70    6.80
   4  -8  12    3.70    7.70
   4  -8  12    5.90    4.00
   4  -8  12    0.90    3.30
   3   8  12   29.70    7.50
   3   8  12   29.90    7.30
   3  -8  12   49.30    7.40
   3  -8  12   56.29    9.30
   3  -8  12   46.40    6.90
   2   8  12    4.60    5.80
   2   8  12    2.90    5.50
   2  -8  12   10.70    4.80
   2  -8  12    8.20    4.00
   2  -8  12   -0.90    6.40
   1   8  12   64.99    9.40
   1   8  12   60.29    9.00
   1   8  12   65.79    8.30
   1  -8  12   57.59    9.20
   1  -8  12   55.99    7.60
   0   8  12    1.60    4.80
   0   8  12    8.30    4.00
   0  -8  12   10.50    4.50
   0  -8  12    8.50    5.80
  -1   8  12   49.50    6.90
  -1   8  12   48.40    7.00
  -1  -8  12   42.00    8.00
  -1  -8  12   37.40    6.60
  -2   8  12   84.79    9.40
  -2   8  12   69.09    8.40
  -2  -8  12   80.69   10.60
  -2  -8  12   61.19    7.60
  -3   8  12    9.90    4.80
  -3   8  12    7.80    4.50
  -3  -8  12   13.00    4.70
  -3  -8  12    8.70    7.20
  -4   8  12   41.30    6.60
  -4   8  12   34.70    6.60
  -4  -8  12   49.90    8.00
  -4  -8  12   44.50    7.00
  -5   8  12   75.29   10.00
  -5   8  12   83.79    8.60
  -5  -8  12   61.09    8.50
  -5  -8  12   67.69    9.10
  -6   8  12   -1.30    6.40
  -6   8  12    2.50    4.50
   6   8 -12   10.00    9.00
  -6  -8  12   -1.00    4.10
  -6  -8  12   -1.00    7.40
   3   9  12   43.90    9.10
   3   9  12   49.10    8.70
   3  -9  12   54.59   10.30
   3  -9  12   62.19    8.10
   2   9  12   -0.10    6.00
   2   9  12    7.90    7.40
   2  -9  12    4.00    4.30
   2  -9  12   11.80    8.00
   1   9  12    0.50    4.00
   1   9  12    9.50    5.90
   1   9  12    5.70    6.20
   1  -9  12   14.20    8.10
   1  -9  12    9.60    4.50
   0   9  12   16.20    4.90
   0   9  12   20.50    6.10
   0  -9  12   19.40    5.30
   0  -9  12    6.50    7.50
  -1   9  12   72.29    8.90
  -1   9  12   75.89    9.80
  -1  -9  12   76.39   10.10
  -1  -9  12   79.69    9.40
  -2   9  12   11.80    5.20
  -2   9  12   10.10    4.60
  -2  -9  12    2.70    7.40
  -2  -9  12    0.20    4.10
  -3   9  12   -2.60    4.10
  -3   9  12   -0.20    5.00
  -3  -9  12    4.90    4.50
  -3  -9  12   -4.40    7.20
  -4   9  12   46.10    7.00
  -4   9  12   53.39    7.80
  -4  -9  12   41.50    6.70
  -4  -9  12   37.00    9.40
  -5   9  12   21.20    6.60
  -5   9  12   14.70    5.50
  -5  -9  12   21.60    5.90
   1  10  12   48.20    7.70
   0  10  12   14.40    4.70
   0  10  12   10.40    6.20
   0 -10  12    9.20    8.40
   0 -10  12    9.20    4.60
  -1  10  12   32.40    6.30
  -1  10  12   28.10    6.60
  -1 -10  12   23.30    8.70
  -1 -10  12   34.40    6.30
  -2  10  12   32.50    6.50
  -2  10  12   38.10    6.50
  -2 -10  12   28.30    5.80
  -2 -10  12   21.70    8.70
  -3  10  12   70.29   10.10
  -3  10  12   85.99    9.30
  -3 -10  12   77.29    9.50
  -3 -10  12   89.39   11.20
   6   0  13   -1.60    4.50
   5   0  13  210.98   15.30
   4   0  13    1.70    3.70
   3   0  13    3.20    3.60
   2   0  13   -0.80    3.10
   1   0  13   29.50    3.80
   1   0  13   28.50    4.60
   0   0  13   -2.00    3.10
   0   0  13    2.60    2.80
  -1   0  13  306.47   17.90
  -1   0  13  310.67   18.00
  -1   0  13  314.67   18.50
  -2   0  13    0.30    2.60
  -2   0  13    3.20    2.40
  -2   0  13    0.10    3.50
  -3   0  13   21.60    3.20
  -3   0  13   17.20    4.30
  -3   0  13   23.40    3.60
  -3   0  13   21.30    3.60
  -4   0  13   -0.20    3.60
  -4   0  13    1.50    2.20
  -4   0  13    2.20    2.50
  -5   0  13  225.18   14.10
  -5   0  13  224.78   15.00
  -6   0  13    2.40    5.30
  -6   0  13    1.80    3.30
  -7   0  13   40.90    6.10
  -7   0  13   31.50    7.20
  -8   0  13    4.10    6.90
  -8   0  13   -5.50    3.30
  -9   0  13   11.80    7.80
  -9   0  13   12.50    4.20
   6   1  13   15.80    5.20
   6  -1  13   11.60    5.20
   5   1  13    5.20    4.70
   5  -1  13    5.90    4.70
   4   1  13   42.50    6.40
   4  -1  13   44.50    6.10
   3   1  13  107.09    9.10
   3  -1  13  103.09    9.00
   2   1  13   93.19    8.40
   2   1  13   91.09    7.10
   2  -1  13   75.59    8.10
   1   1  13   21.20    3.70
   1   1  13   23.30    4.40
   1  -1  13   26.00    4.70
   0   1  13   29.50    3.80
   0   1  13   28.60    4.40
   0   1  13   26.20    3.80
   0  -1  13   27.80    4.30
   0  -1  13   31.00    4.10
   0  -1  13   27.50    5.00
  -1   1  13   46.50    6.20
  -1   1  13   32.80    4.80
  -1   1  13   40.50    5.10
  -1   1  13   46.00    5.10
  -1  -1  13   42.20    5.60
  -1  -1  13   50.29    5.60
  -1  -1  13   49.80    5.20
  -2   1  13   27.60    4.10
  -2   1  13   25.50    4.00
  -2   1  13   20.60    3.60
  -2   1  13   25.10    4.40
  -2  -1  13   20.00    4.10
  -2  -1  13   21.60    4.10
  -2  -1  13   21.90    4.40
  -3   1  13  109.69    7.80
  -3   1  13   93.59    8.50
  -3   1  13   89.59    7.70
  -3  -1  13  112.89    8.40
  -3  -1  13  111.79    9.10
  -3  -1  13  118.99    8.50
  -4  -1  13   19.00    3.60
  -4  -1  13   20.80    4.10
  -4  -1  13   26.50    4.90
  -5   1  13    0.90    3.10
  -5   1  13    4.70    4.20
  -5  -1  13   10.90    5.40
  -6   1  13   10.00    5.20
  -6   1  13    6.60    3.80
  -6  -1  13    0.10    5.50
  -7   1  13   28.60    5.20
  -7   1  13   25.60    7.10
  -7  -1  13   25.90    7.00
  -8   1  13   42.90    8.10
  -8   1  13   34.40    5.80
  -8  -1  13   30.20    7.60
  -9   1  13    3.40    4.90
  -9   1  13    4.90    7.60
  -9  -1  13    9.20    7.50
   6   2  13  226.58   17.00
   6  -2  13  244.58   17.00
   5   2  13   19.80    5.80
   5  -2  13   23.10    5.80
   4   2  13  136.09   11.30
   4  -2  13  131.49   11.60
   3   2  13    2.30    3.60
   3  -2  13    4.20    4.40
   2   2  13  102.59    8.90
   2   2  13  100.29    8.50
   2  -2  13  113.69    9.70
   1   2  13   63.09    6.50
   1   2  13   53.39    6.50
   1  -2  13   59.99    5.90
   1  -2  13   56.69    7.10
   0   2  13  173.78   11.10
   0   2  13  161.78   11.00
   0   2  13  171.58   11.30
   0  -2  13  159.98   11.50
   0  -2  13  162.98   11.20
  -1   2  13  158.98   11.10
  -1   2  13  148.69   10.80
  -1   2  13  153.78   10.60
  -1  -2  13  169.48   11.20
  -1  -2  13  187.68   11.30
  -1  -2  13  170.38   11.50
  -2   2  13   91.89    7.40
  -2   2  13   95.59    8.00
  -2   2  13   91.59    7.40
  -2  -2  13   76.99    7.40
  -2  -2  13   86.29    7.70
  -2  -2  13   70.99    7.60
  -3   2  13   12.20    3.80
  -3   2  13   15.40    3.50
  -3  -2  13   19.50    5.00
  -3  -2  13   17.60    3.90
  -3  -2  13   18.60    3.90
  -4   2  13   32.00    4.50
  -4   2  13   29.40    5.10
  -4  -2  13   30.00    6.00
  -4  -2  13   29.10    4.70
  -5   2  13    0.50    3.70
  -5   2  13    1.40    4.40
  -5  -2  13    5.60    3.10
  -5  -2  13    0.50    5.20
  -6   2  13  105.19    8.90
  -6   2  13  104.59   10.10
  -6  -2  13   99.79   10.50
  -7   2  13    9.10    4.50
  -7   2  13   10.30    5.80
  -7  -2  13   17.30    6.50
  -8   2  13   -6.80    4.10
  -8   2  13   -3.70    7.00
  -8  -2  13   -6.10    7.30
  -9   2  13   23.00    5.60
  -9   2  13   20.30    8.00
  -9  -2  13   12.30    7.20
   6   3  13   13.90    6.20
   6  -3  13   12.80    6.20
   5   3  13    4.00    5.30
   5  -3  13    6.00    5.10
   4   3  13   96.29   10.10
   4  -3  13   97.09    9.70
   3   3  13   57.59    8.00
   3   3  13   62.79    8.00
   3  -3  13   38.10    6.40
   2   3  13   67.69    7.40
   2   3  13   69.69    8.10
   2  -3  13   55.69    6.00
   2  -3  13   53.79    7.20
   1   3  13   37.80    5.10
   1   3  13   31.00    4.80
   1  -3  13   26.90    4.30
   1  -3  13   24.30    4.70
   0   3  13   38.00    5.50
   0   3  13   37.10    5.10
   0   3  13   40.70    6.00
   0  -3  13   31.50    4.80
   0  -3  13   26.60    4.80
  -1   3  13   -2.00    2.60
  -1   3  13   -0.60    3.30
  -1   3  13   -1.70    2.90
  -1  -3  13   -1.50    2.90
  -1  -3  13   -2.80    3.10
  -2   3  13   68.29    7.00
  -2   3  13   58.89    6.90
  -2   3  13   66.39    6.40
  -2  -3  13   83.69    7.50
  -2  -3  13   78.59    8.00
  -2  -3  13   85.79    7.40
  -3   3  13   10.70    3.90
  -3   3  13   15.10    3.60
  -3  -3  13   12.60    4.80
  -3  -3  13   10.80    3.80
  -3  -3  13   14.20    4.20
  -4   3  13  139.49   10.60
  -4   3  13  152.18   11.50
  -4  -3  13  180.08   12.50
  -4  -3  13  146.09   11.20
  -5   3  13   43.30    6.20
  -5   3  13   37.60    5.30
  -5  -3  13   27.10    6.20
  -5  -3  13   23.70    4.90
  -6   3  13   11.50    4.10
  -6   3  13    8.80    5.30
  -6  -3  13    7.90    5.90
  -6  -3  13   11.00    4.00
  -7   3  13   27.80    5.10
  -7   3  13   36.20    7.60
  -7  -3  13   37.80    5.80
  -7  -3  13   37.50    8.10
  -8   3  13   90.69   11.50
  -8   3  13   99.69    9.70
  -8  -3  13   94.99   11.50
  -9   3  13    1.20    4.50
   6   4  13   18.10    6.60
   6  -4  13   34.30    7.50
   5   4  13   37.10    7.00
   5  -4  13   54.89    7.80
   4   4  13   37.80    7.10
   4   4  13   29.30    6.20
   4  -4  13   45.90    6.70
   3   4  13    3.10    4.50
   3   4  13    2.50    5.00
   3  -4  13    3.00    3.50
   3  -4  13    4.90    2.70
   2   4  13   20.40    5.40
   2   4  13   23.40    5.00
   2  -4  13   22.90    4.90
   2  -4  13   34.10    5.10
   1   4  13   12.90    4.40
   1   4  13   15.50    4.40
   1  -4  13   15.40    4.70
   1  -4  13   13.50    3.80
   0   4  13   66.79    7.10
   0   4  13   61.69    7.10
   0   4  13   65.49    7.50
   0  -4  13   58.39    7.00
   0  -4  13   60.49    7.30
  -1   4  13   49.30    6.60
  -1   4  13   49.70    6.00
  -1   4  13   54.09    6.50
  -1  -4  13   39.10    5.90
  -1  -4  13   37.80    5.70
  -2   4  13   43.50    6.20
  -2   4  13   42.80    6.60
  -2  -4  13   48.50    6.50
  -2  -4  13   41.10    6.00
  -2  -4  13   48.70    6.30
  -3   4  13   38.00    5.30
  -3   4  13   32.80    4.80
  -3  -4  13   23.10    4.70
  -3  -4  13   19.90    5.50
  -4   4  13    6.30    3.70
  -4   4  13    7.90    4.00
  -4  -4  13    2.10    3.20
  -4  -4  13    5.20    5.70
  -5   4  13    7.10    4.90
  -5   4  13    1.60    3.70
  -5  -4  13    5.00    3.60
  -5  -4  13    3.50    5.70
  -6   4  13   82.79    9.60
  -6   4  13   74.09    8.70
  -6  -4  13  101.89    9.70
  -6  -4  13  105.09   10.20
  -7   4  13   49.50    7.60
  -7   4  13   50.69    6.90
  -7  -4  13   49.00    7.00
  -7  -4  13   40.90    8.30
  -8   4  13    1.20    6.70
  -8   4  13    3.60    4.20
  -8  -4  13    0.10    7.40
  -8  -4  13   -3.50    4.10
   5   5  13   20.10    6.90
   5   5  13   24.50    8.60
   5  -5  13   34.80    7.70
   4   5  13    7.40    6.10
   4   5  13    7.90    5.70
   4  -5  13    1.30    4.60
   3   5  13  192.88   14.50
   3   5  13  189.08   14.70
   3  -5  13  195.48   14.10
   3  -5  13  198.78   13.70
   2   5  13    6.80    4.90
   2   5  13    5.10    4.80
   2  -5  13    3.60    3.20
   2  -5  13    6.30    4.30
   1   5  13   20.60    5.10
   1   5  13   18.40    4.70
   1   5  13   18.80    4.40
   1  -5  13    7.90    3.60
   0   5  13    8.40    3.60
   0   5  13    0.90    3.80
   0   5  13   -1.50    3.60
   0  -5  13    1.50    3.50
   0  -5  13    6.00    3.60
  -1   5  13   28.20    4.60
  -1   5  13   28.40    5.10
  -1   5  13   25.30    5.00
  -1  -5  13   46.20    6.60
  -1  -5  13   45.00    6.00
  -2   5  13   64.79    7.90
  -2   5  13   62.09    7.60
  -2  -5  13   82.89    8.00
  -3   5  13   97.79    8.70
  -3   5  13   88.99    8.30
  -3  -5  13   75.29    9.00
  -3  -5  13   91.79    9.00
  -4   5  13    8.00    3.90
  -4   5  13    7.30    4.20
  -4  -5  13   11.00    6.20
  -4  -5  13    9.30    4.20
  -5   5  13    8.90    4.90
  -5   5  13    6.70    4.10
  -5  -5  13    7.00    4.30
  -5  -5  13    8.90    6.00
  -6   5  13   15.50    6.00
  -6   5  13   13.60    4.60
  -6  -5  13    8.30    6.30
  -6  -5  13   14.50    5.00
  -7   5  13   16.80    6.80
  -7   5  13   18.20    5.10
  -7  -5  13    8.60    4.50
  -7  -5  13   11.20    7.40
  -8   5  13   33.70    7.80
  -8   5  13   29.30    6.10
  -8  -5  13   51.39    7.50
  -8  -5  13   34.90    8.80
   5   6  13   67.49   10.20
   5   6  13   45.90    8.30
   5  -6  13   83.59    8.20
   5  -6  13   63.89   10.80
   4   6  13   -0.20    5.80
   4   6  13    0.00    6.30
   4  -6  13    0.10    3.10
   4  -6  13    3.20    7.10
   4  -6  13   -1.30    3.90
   3   6  13    5.20    5.10
   3   6  13    4.50    6.20
   3  -6  13    3.60    3.30
   3  -6  13    6.00    4.00
   3  -6  13    9.00    6.50
   2   6  13   -7.30    4.70
   2   6  13    4.50    5.20
   2  -6  13    2.80    3.60
   2  -6  13   -1.70    4.00
   1   6  13   22.30    5.20
   1   6  13   29.30    5.20
   1   6  13   21.10    5.70
   1  -6  13   21.80    4.90
   1  -6  13   26.90    5.00
   0   6  13    0.70    4.30
   0   6  13    1.50    3.00
   0   6  13   -1.10    4.20
   0  -6  13    2.10    4.00
   0  -6  13   -1.20    3.20
  -1   6  13  103.29   10.00
  -1   6  13  111.09    9.70
  -1  -6  13  106.79    9.70
  -1  -6  13  107.89    9.60
  -2   6  13   23.70    5.00
  -2   6  13   11.80    4.60
  -2  -6  13    7.80    4.10
  -3   6  13   38.60    6.00
  -3   6  13   34.50    6.00
  -3  -6  13   36.70    6.10
  -4   6  13   52.69    7.90
  -4   6  13   46.90    7.00
  -4  -6  13   37.30    6.50
  -4  -6  13   45.60    7.50
  -5   6  13   58.49    7.60
  -5   6  13   58.69    7.70
  -5  -6  13   45.50    7.80
  -5  -6  13   45.50    7.00
  -6   6  13    8.90    4.70
  -6   6  13   13.10    6.30
  -6  -6  13    8.90    7.20
  -6  -6  13    8.50    4.40
   7   6 -13   37.10   10.90
  -7   6  13   22.60    5.40
  -7   6  13   25.80    7.00
  -7  -6  13   31.20    8.80
  -7  -6  13   22.00    5.60
   4   7  13   26.30    7.60
   4   7  13   29.90    8.20
   4  -7  13   50.79    6.80
   4  -7  13   33.40    9.00
   3   7  13   90.79   11.90
   3   7  13   96.89   11.00
   3  -7  13   87.69    9.30
   3  -7  13   79.19   10.50
   3  -7  13   95.99    9.00
   2   7  13   43.90    7.30
   2   7  13   44.40    7.00
   2  -7  13   47.70    7.10
   2  -7  13   54.99    8.70
   2  -7  13   55.59    6.90
   1   7  13   41.10    6.80
   1   7  13   49.30    7.60
   1   7  13   50.79    7.30
   1  -7  13   53.19    8.40
   1  -7  13   36.10    6.50
   1  -7  13   50.39    7.60
   0   7  13   34.90    6.30
   0   7  13   46.80    7.00
   0   7  13   45.10    6.50
   0  -7  13   35.40    6.70
  -1   7  13   66.69    8.40
  -1   7  13   60.69    8.40
  -1  -7  13   88.19    9.00
  -2   7  13    7.20    4.50
  -2   7  13    1.20    3.70
  -2  -7  13   -0.90    4.00
  -3   7  13   90.69    9.30
  -3   7  13  102.29    9.90
  -3  -7  13   96.59   10.00
  -4   7  13   20.90    5.00
  -4   7  13   23.00    5.30
  -4  -7  13   14.20    5.00
  -5   7  13   -5.50    3.40
  -5   7  13    0.70    5.30
  -5  -7  13   -6.10    3.70
  -5  -7  13    5.20    6.80
  -6   7  13  108.39   11.10
  -6   7  13   93.09    9.50
  -6  -7  13   82.19   12.70
  -6  -7  13   76.59    9.20
   3   8  13    8.40    6.70
   3   8  13    6.10    6.50
   3  -8  13    9.80    4.30
   3  -8  13    4.90    3.40
   3  -8  13    3.60    8.20
   2   8  13   25.20    7.20
   2   8  13   24.20    6.80
   2  -8  13   24.10    5.60
   2  -8  13   26.50    8.80
   2  -8  13   29.40    5.50
   1   8  13   17.10    6.20
   1   8  13   14.60    5.20
   1   8  13   10.10    5.60
   1  -8  13   22.90    5.50
   1  -8  13   25.10    7.70
   0   8  13   52.99    8.10
   0   8  13   49.40    7.30
   0  -8  13   51.89    9.00
   0  -8  13   53.19    7.90
  -1   8  13   -1.70    3.70
  -1   8  13    5.90    4.70
  -1  -8  13    1.60    3.90
  -1  -8  13    1.80    5.90
  -2   8  13   10.70    4.50
  -2   8  13   -2.30    4.40
  -2  -8  13    0.80    6.80
  -2  -8  13    0.00    3.70
  -3   8  13   55.69    7.60
  -3   8  13   51.09    7.60
  -3  -8  13   50.89    8.90
  -4   8  13   21.60    6.20
  -4   8  13   19.30    5.10
  -4  -8  13   27.60    6.10
  -4  -8  13   22.80    8.30
  -5   8  13   54.89    8.00
  -5   8  13   76.79    9.80
  -5  -8  13   55.39    7.70
   1   9  13    9.30    4.50
   1   9  13    9.50    6.60
   1  -9  13    6.00    4.20
   1  -9  13    0.70    8.20
   0   9  13    6.60    4.40
   0   9  13    7.50    5.70
   0  -9  13   22.40    7.60
   0  -9  13   11.10    5.20
  -1   9  13   11.40    4.80
  -1   9  13    0.80    5.30
  -1  -9  13    1.40    4.00
  -1  -9  13    5.00    7.30
  -2   9  13  104.89   11.40
  -2   9  13  116.69   11.10
  -2  -9  13  129.29   11.40
  -2  -9  13  122.69   13.50
  -3   9  13   10.00    4.60
  -3   9  13   14.80    5.80
  -3  -9  13    9.30    4.30
  -3  -9  13    9.90    7.90
  -4   9  13   11.40    4.70
  -4   9  13    7.00    5.80
  -4  -9  13    4.50    9.10
  -4  -9  13    7.00    4.10
   6   0  14   42.60    7.30
   5   0  14    1.50    4.60
   4   0  14  262.27   17.20
   3   0  14   -1.40    3.70
   2   0  14    0.50    3.50
   1   0  14   -1.30    3.80
   0   0  14   73.09    7.60
   0   0  14   78.09    7.20
  -1   0  14    1.80    2.50
  -1   0  14    0.60    3.80
  -1   0  14    0.60    2.90
  -2   0  14  157.58   11.20
  -2   0  14  167.08   11.70
  -2   0  14  165.98   11.30
  -3   0  14   -2.50    3.60
  -3   0  14   -4.30    2.30
  -3   0  14    3.80    2.80
  -4   0  14   48.40    7.30
  -5   0  14    7.40    5.20
  -6   0  14   77.39   10.50
  -7   0  14   -4.10    6.10
  -8   0  14    2.80    6.90
   6   1  14   44.60    7.20
   6  -1  14   44.40    7.30
   5   1  14   11.90    5.20
   5  -1  14   15.30    5.20
   4   1  14    1.50    4.40
   4  -1  14   -5.30    4.10
   3   1  14   28.90    5.70
   3  -1  14   33.50    5.70
   2   1  14  150.68   11.50
   2  -1  14  150.88   11.90
   1   1  14   43.10    6.50
   1   1  14   41.50    5.60
   1  -1  14   32.90    5.50
   0   1  14   22.40    4.50
   0   1  14   23.40    4.00
   0  -1  14   23.60    4.70
  -1   1  14   12.00    3.90
  -1   1  14    6.40    3.90
  -1  -1  14   14.90    4.00
  -1  -1  14   19.50    3.80
  -1  -1  14   12.50    3.30
  -2   1  14    5.70    2.80
  -2   1  14    2.30    2.40
  -2   1  14    3.90    3.60
  -2   1  14    5.30    3.90
  -2  -1  14    5.00    3.90
  -2  -1  14    1.50    2.70
  -2  -1  14   10.20    3.50
  -3   1  14   30.20    4.30
  -3   1  14   20.70    3.60
  -3   1  14   34.70    5.50
  -3   1  14   24.40    3.80
  -3  -1  14   16.30    5.30
  -3  -1  14   20.50    4.00
  -3  -1  14   22.30    4.30
  -4   1  14   52.59    6.00
  -4   1  14   49.20    6.90
  -4  -1  14   60.29    6.50
  -4  -1  14   51.99    7.50
  -4  -1  14   53.59    6.50
  -5   1  14    2.50    3.40
  -5   1  14   13.50    5.00
  -5  -1  14   10.90    5.50
  -5  -1  14    4.00    3.20
  -6   1  14   11.60    5.70
  -6   1  14   14.40    4.20
  -6  -1  14   17.90    6.30
  -7   1  14    2.70    3.80
  -7   1  14    2.40    6.30
  -7  -1  14    3.00    6.80
  -8   1  14    2.30    7.10
  -8   1  14    4.10    4.10
  -8  -1  14    3.50    7.00
   6   2  14   -2.60    5.10
   6  -2  14    0.10    5.50
   5   2  14  134.39   12.40
   5  -2  14  146.49   13.00
   4   2  14   16.00    5.20
   4  -2  14   21.80    6.00
   3   2  14  111.69    9.80
   3  -2  14   85.79    9.60
   2   2  14   -0.50    3.60
   2   2  14    6.70    3.70
   2  -2  14   -0.50    3.80
   1   2  14  224.98   14.90
   1   2  14  228.48   15.30
   1   2  14  229.08   14.60
   1  -2  14  252.87   15.60
   0   2  14  181.78   12.40
   0   2  14  175.68   12.10
   0   2  14  187.98   12.30
   0  -2  14  184.28   12.50
   0  -2  14  184.38   12.20
  -1   2  14   39.00    5.30
  -1   2  14   47.70    6.60
  -1   2  14   45.30    6.40
  -1  -2  14   43.30    6.70
  -1  -2  14   60.39    6.80
  -1  -2  14   49.80    5.70
  -2   2  14   31.70    4.80
  -2   2  14   32.10    4.70
  -2   2  14   33.60    5.10
  -2  -2  14   43.80    5.40
  -2  -2  14   42.40    5.40
  -2  -2  14   35.20    5.50
  -3   2  14   76.09    8.70
  -3   2  14   76.29    6.90
  -3  -2  14   74.89    7.40
  -3  -2  14   75.29    7.30
  -3  -2  14   75.99    8.90
  -4   2  14    8.60    4.70
  -4   2  14   10.00    3.10
  -4  -2  14    8.30    6.00
  -4  -2  14    5.40    3.50
  -5   2  14   -2.20    4.70
  -5   2  14    2.00    3.70
  -5  -2  14   -3.30    4.90
  -5  -2  14   -0.90    3.20
  -6   2  14   22.40    4.50
  -6   2  14   20.90    6.10
  -6  -2  14   18.60    6.60
  -6  -2  14   18.60    4.80
  -7   2  14   28.40    6.90
  -7   2  14   39.40    6.10
  -7  -2  14   30.30    7.40
  -8   2  14    4.40    7.60
  -8   2  14    4.80    4.70
  -8  -2  14    5.70    7.40
   5   3  14   74.59    9.80
   5  -3  14   48.20    8.20
   4   3  14    5.80    5.00
   4  -3  14   -1.50    4.80
   3   3  14  111.49   10.70
   3   3  14  116.99   12.30
   3  -3  14  117.79   10.70
   2   3  14    0.70    4.00
   2   3  14    2.10    3.80
   2  -3  14   -1.70    3.70
   1   3  14  250.57   15.80
   1   3  14  249.48   16.10
   1   3  14  243.58   16.10
   1  -3  14  250.57   15.80
   1  -3  14  253.07   16.10
   0   3  14   -0.10    3.50
   0   3  14    0.90    3.30
   0   3  14   -0.50    2.40
   0  -3  14    2.10    2.90
   0  -3  14    3.40    3.80
  -1   3  14   -1.50    2.70
  -1   3  14    0.50    3.50
  -1   3  14    1.00    3.20
  -1  -3  14    1.80    3.40
  -1  -3  14   -5.10    2.70
  -2   3  14   17.10    3.90
  -2   3  14   15.70    4.20
  -2   3  14   13.90    4.00
  -2  -3  14   14.40    4.00
  -2  -3  14   16.40    4.20
  -2  -3  14   14.50    5.50
  -3   3  14   62.29    6.70
  -3   3  14   53.39    8.00
  -3  -3  14   61.59    7.20
  -3  -3  14   72.89    8.60
  -3  -3  14   64.59    7.20
  -4   3  14    0.60    3.10
  -4   3  14    1.30    3.80
  -4  -3  14   -0.40    3.30
  -4  -3  14   -0.30    5.90
  -5   3  14  119.09    9.70
  -5   3  14  124.29   11.00
  -5  -3  14  117.69   10.10
  -5  -3  14  133.99   11.50
  -6   3  14   16.70    4.60
  -6   3  14   27.60    6.10
  -6  -3  14    2.30    6.70
  -6  -3  14    3.20    4.40
  -7   3  14    5.80    4.30
  -7   3  14    2.40    6.50
  -7  -3  14   -0.50    3.30
  -7  -3  14    4.90    7.20
  -8   3  14   54.89    7.40
  -8   3  14   47.20    8.60
  -8  -3  14   34.00    6.10
  -8  -3  14   48.30    8.40
   5   4  14   35.80    6.70
   5  -4  14   33.70    7.10
   4   4  14   87.29    9.80
   4  -4  14   65.79    8.60
   3   4  14  102.19   10.40
   3   4  14  106.89   11.00
   3  -4  14   89.19    9.20
   2   4  14   37.60    6.10
   2   4  14   42.70    6.30
   2  -4  14   29.90    5.10
   2  -4  14   33.30    5.90
   1   4  14    4.90    4.00
   1   4  14    4.10    4.30
   1   4  14    1.10    2.90
   1  -4  14    8.30    3.30
   1  -4  14    0.20    3.70
   0   4  14   76.39    7.60
   0   4  14   79.79    8.20
   0   4  14   66.99    7.90
   0  -4  14   72.19    7.70
   0  -4  14   79.49    7.90
  -1   4  14  138.69   10.50
  -1   4  14  120.19   10.30
  -1   4  14  129.69   10.00
  -1  -4  14  130.99   10.70
  -1  -4  14  140.19   10.70
  -2   4  14   53.19    6.80
  -2   4  14   65.79    7.70
  -2  -4  14   52.19    7.00
  -2  -4  14   53.79    6.90
  -3   4  14    1.90    4.00
  -3   4  14    2.90    3.00
  -3  -4  14    8.70    5.60
  -3  -4  14    8.00    3.70
  -4   4  14   39.50    6.20
  -4   4  14   42.40    5.80
  -4  -4  14   27.20    5.60
  -4  -4  14   31.00    6.90
  -5   4  14    8.20    5.20
  -5   4  14    0.40    3.40
  -5  -4  14    0.20    7.10
  -5  -4  14    1.10    3.50
  -6   4  14    2.60    4.20
  -6   4  14    0.70    5.30
  -6  -4  14    0.00    6.00
  -6  -4  14   -0.90    3.50
  -7   4  14   54.49    8.60
  -7   4  14   48.00    7.10
  -7  -4  14   62.09    7.60
  -7  -4  14   59.49    9.60
  -8   4  14   -5.60    4.50
  -8   4  14   21.50    7.60
  -8  -4  14    2.20    4.10
  -8  -4  14    6.80    7.60
   4   5  14   -1.10    5.50
   4   5  14   -4.20    5.70
   4  -5  14    0.60    4.00
   3   5  14    9.10    6.10
   3   5  14   10.00    5.30
   3  -5  14   10.60    4.40
   2   5  14   91.69   10.10
   2   5  14  107.69   10.60
   2  -5  14   99.69    9.00
   2  -5  14  101.59    9.60
   1   5  14    3.30    3.00
   1   5  14    2.70    4.90
   1   5  14    4.90    4.60
   1  -5  14   11.40    4.40
   1  -5  14    5.10    3.40
   0   5  14   74.79    8.50
   0   5  14   71.49    7.60
   0   5  14   75.19    8.70
   0  -5  14   62.29    7.60
   0  -5  14   71.69    8.20
  -1   5  14   18.60    4.60
  -1   5  14   24.50    5.40
  -1  -5  14   12.60    5.00
  -1  -5  14    9.90    4.00
  -2   5  14   23.30    4.80
  -2   5  14   21.30    4.90
  -2  -5  14   16.20    4.60
  -2  -5  14   24.20    5.20
  -3   5  14   43.90    6.20
  -3   5  14   40.70    6.50
  -3  -5  14   55.89    7.20
  -4   5  14   30.40    5.60
  -4   5  14   29.90    6.00
  -4  -5  14   26.50    5.30
  -4  -5  14   31.80    6.90
  -5   5  14   10.70    5.40
  -5   5  14   10.20    4.10
  -5  -5  14   23.20    5.20
  -5  -5  14   13.30    7.40
  -6   5  14   15.70    6.50
  -6   5  14    9.40    4.40
  -6  -5  14   14.80    7.80
  -6  -5  14    8.70    4.20
  -7   5  14   19.90    7.20
  -7   5  14   17.60    5.00
  -7  -5  14    9.40    4.60
  -7  -5  14    5.70    7.80
   4   6  14   90.59   13.20
   4   6  14   95.29   11.40
   4  -6  14   96.09    9.40
   4  -6  14   89.99   10.90
   3   6  14   19.80    6.40
   3   6  14   32.50    7.20
   3  -6  14   33.10    8.20
   3  -6  14   24.70    5.00
   3  -6  14   32.90    5.50
   2   6  14   30.80    6.40
   2   6  14   32.20    6.90
   2  -6  14   36.10    6.20
   2  -6  14   32.50    5.40
   1   6  14    5.40    3.60
   1   6  14    3.50    4.70
   1   6  14   11.90    5.00
   1  -6  14    7.50    3.70
   1  -6  14   -1.70    4.10
   0   6  14   69.59    8.70
   0   6  14   67.79    9.00
   0   6  14   55.89    7.60
   0  -6  14   74.29    8.00
   0  -6  14   76.19    8.40
  -1   6  14    3.30    3.80
  -1   6  14   -0.70    4.40
  -1  -6  14   -3.00    4.20
  -1  -6  14    0.60    3.60
  -2   6  14  145.49   12.10
  -2   6  14  156.18   12.30
  -2  -6  14  150.28   12.30
  -3   6  14   -0.80    4.50
  -3   6  14   -1.80    3.50
  -3  -6  14    2.90    3.40
  -4   6  14    0.90    5.00
  -4   6  14    5.00    3.90
  -4  -6  14   -2.50    3.30
  -5   6  14   40.10    6.40
  -5   6  14   57.89    8.30
  -5  -6  14   30.40    8.30
  -5  -6  14   29.80    6.20
  -6   6  14   71.49    8.20
  -6   6  14   68.49   10.40
  -6  -6  14   52.29    9.80
  -6  -6  14   62.69    7.90
   3   7  14    6.80    7.20
   3   7  14    8.40    6.60
   3  -7  14    9.90    4.90
   3  -7  14   12.40    4.10
   3  -7  14   12.60    8.00
   2   7  14   10.80    6.30
   2   7  14   16.60    6.30
   2  -7  14   21.60    5.50
   2  -7  14   19.20    8.20
   2  -7  14   20.60    4.90
   1   7  14  133.99   11.90
   1   7  14  108.59   10.60
   1   7  14  112.89   11.70
   1  -7  14  111.09   10.70
   1  -7  14  109.99   10.60
   1  -7  14  103.59   13.10
   0   7  14    0.10    3.90
   0   7  14    1.80    5.00
   0  -7  14    8.50    4.60
   0  -7  14    6.50    4.10
  -1   7  14    1.10    3.90
  -1   7  14    5.70    5.00
  -1  -7  14    7.40    4.20
  -2   7  14   57.89    8.80
  -2   7  14   61.29    8.30
  -2  -7  14   73.99    8.50
  -3   7  14    6.10    4.20
  -3   7  14    3.50    5.00
  -3  -7  14    5.60    4.00
  -4   7  14   80.69    9.10
  -4   7  14   79.09   10.10
  -4  -7  14   93.39    9.80
  -5   7  14   47.30    7.00
  -5   7  14   48.80    7.90
  -5  -7  14   52.49    7.60
  -6   7  14   -1.60    6.60
  -6   7  14    0.70    4.30
  -6  -7  14    1.00    9.00
  -6  -7  14    0.00    4.00
   2   8  14    3.60    6.70
   2   8  14    2.00    6.70
   2   8  14   -0.80    3.70
   2  -8  14    6.40    4.30
   2  -8  14    0.80    8.10
   2  -8  14    2.90    3.50
   1   8  14    8.90    6.10
   1   8  14   10.70    4.40
   1   8  14    7.00    9.40
   1  -8  14   13.70    8.20
   1  -8  14   13.70    5.00
   0   8  14   13.50    4.70
   0   8  14   12.50    6.00
   0  -8  14   -3.30    3.70
   0  -8  14   -0.20    7.50
  -1   8  14   35.00    6.20
  -1   8  14   40.70    6.80
  -1  -8  14   40.30    6.40
  -1  -8  14   45.50    8.70
  -2   8  14    5.80    5.00
  -2   8  14    0.10    4.10
  -2  -8  14   12.80    4.90
  -2  -8  14   10.60    7.40
  -3   8  14   25.40    6.40
  -3   8  14   29.80    5.70
  -3  -8  14   16.30    5.20
  -3  -8  14    9.50    7.80
  -4   8  14   18.10    5.90
  -4   8  14   25.60    5.80
  -4  -8  14   13.60    8.90
  -4  -8  14   18.00    5.60
   5   0  15    7.80    5.00
   4   0  15    1.30    4.90
   3   0  15  286.77   18.30
   2   0  15    4.10    4.00
   1   0  15   76.39    8.70
   0   0  15    0.50    3.50
   0   0  15   -1.10    3.80
  -1   0  15   95.89    9.40
  -1   0  15  103.99    9.00
  -2   0  15    0.30    2.40
  -2   0  15   -3.70    2.70
  -2   0  15    2.40    4.10
  -3   0  15  118.69   10.70
  -3   0  15  137.59    9.80
  -3   0  15  138.49    9.80
  -4   0  15   -2.90    4.30
  -4   0  15    0.20    2.50
  -5   0  15    3.30    5.00
  -6   0  15  -10.50    6.40
  -7   0  15    6.20    6.70
  -8   0  15   -0.50    8.00
   5   1  15   64.29    9.50
   5  -1  15   70.99    9.70
   4   1  15   38.80    6.50
   4  -1  15   34.10    6.60
   3   1  15   10.10    4.80
   3  -1  15   12.20    5.40
   2   1  15   19.70    4.80
   2  -1  15   22.20    5.60
   1   1  15   89.99    8.40
   1  -1  15   84.59    8.90
   0   1  15  103.89    9.20
   0   1  15   98.49    8.40
   0  -1  15   97.89    9.30
  -1   1  15  198.68   14.50
  -1   1  15  215.58   14.50
  -1  -1  15  230.38   14.40
  -1  -1  15  229.08   14.30
  -2   1  15   15.70    4.30
  -2   1  15   21.60    4.40
  -2  -1  15   10.80    4.60
  -2  -1  15    4.50    3.80
  -2  -1  15   14.00    3.60
  -3   1  15   33.10    4.70
  -3   1  15   34.80    6.00
  -3  -1  15   26.00    4.60
  -3  -1  15   23.20    4.60
  -3  -1  15   29.00    5.90
  -4   1  15    8.00    4.60
  -4  -1  15    6.60    5.20
  -4  -1  15    3.20    2.90
  -5   1  15   55.19    8.70
  -5  -1  15   61.79    6.70
  -5  -1  15   75.89   10.20
  -6   1  15    1.60    5.70
  -6  -1  15    2.10    6.20
  -7   1  15   22.10    7.50
  -7  -1  15   20.40    7.80
  -8   1  15    0.30    7.40
  -8  -1  15    4.10    7.60
   5   2  15    3.00    5.00
   5  -2  15   -0.60    5.80
   4   2  15   69.89    9.40
   4  -2  15   79.29    9.70
   3   2  15   33.00    6.00
   3  -2  15   35.60    6.60
   2   2  15  144.39   11.30
   2  -2  15  116.09   11.60
   1   2  15   24.80    5.30
   1   2  15   24.20    4.70
   1  -2  15   29.70    5.60
   0   2  15    5.40    4.00
   0   2  15    6.60    3.90
   0  -2  15    1.40    3.40
  -1   2  15   81.39    8.10
  -1   2  15   82.49    8.30
  -1   2  15   72.19    7.90
  -1  -2  15   62.69    7.90
  -1  -2  15   71.69    7.00
  -2   2  15  138.99   10.80
  -2   2  15  144.49   10.20
  -2   2  15  146.09   10.80
  -2  -2  15  137.99   11.00
  -2  -2  15  153.58   11.00
  -2  -2  15  150.78   11.00
  -3   2  15   12.90    4.40
  -3   2  15   14.70    3.60
  -3  -2  15   13.10    4.30
  -3  -2  15   20.30    5.80
  -3  -2  15   24.40    4.30
  -4   2  15   15.70    3.50
  -4   2  15   23.40    5.90
  -4  -2  15   18.00    4.20
  -4  -2  15   24.60    6.90
  -5   2  15   25.70    6.00
  -5   2  15   11.00    4.10
  -5  -2  15    6.50    3.80
  -5  -2  15   12.40    6.40
  -6   2  15   12.00    3.80
  -6   2  15   11.40    5.80
  -6  -2  15    0.90    3.30
  -6  -2  15    8.60    6.60
  -7   2  15   29.40    5.40
  -7   2  15   28.80    7.20
  -7  -2  15   24.50    5.30
  -7  -2  15   38.90    8.20
  -8   2  15   67.29    7.60
  -8   2  15   53.79    9.90
  -8  -2  15   53.69    9.70
   4   3  15   72.59    9.60
   4  -3  15   92.59   10.60
   3   3  15    0.50    4.90
   3  -3  15   -5.60    4.50
   2   3  15   78.99    9.80
   2   3  15   99.79   10.30
   2  -3  15   91.99    8.70
   1   3  15   19.10    4.10
   1   3  15   17.10    4.70
   1   3  15   18.60    4.70
   1  -3  15   16.40    4.70
   0   3  15  152.48   11.10
   0   3  15  136.79   10.40
   0   3  15  142.09   10.80
   0  -3  15  134.59   10.80
   0  -3  15  140.89   11.30
  -1   3  15   30.90    5.20
  -1   3  15   36.40    5.10
  -1   3  15   22.60    4.30
  -1  -3  15   25.50    5.00
  -1  -3  15   20.10    4.70
  -2   3  15    0.60    2.70
  -2   3  15    0.10    3.50
  -2  -3  15   -1.20    3.50
  -2  -3  15    1.80    3.10
  -3   3  15    4.80    3.40
  -3   3  15   15.40    5.40
  -3  -3  15    4.90    3.70
  -3  -3  15    7.20    5.50
  -3  -3  15   10.40    4.40
  -4   3  15   25.10    5.00
  -4   3  15   29.80    6.20
  -4  -3  15   25.90    7.20
  -4  -3  15   30.40    5.10
  -5   3  15   12.10    5.80
  -5   3  15   10.30    4.10
  -5  -3  15   12.60    4.50
  -5  -3  15   15.90    7.20
  -6   3  15   56.09    8.00
  -6   3  15   45.10    6.80
  -6  -3  15   55.99    7.30
  -6  -3  15   53.69    8.40
  -7   3  15    1.60    4.10
  -7   3  15   11.80    7.40
  -7  -3  15    0.20    3.80
  -7  -3  15   -0.70    7.40
   4   4  15   44.90    7.70
   4  -4  15   52.49    7.30
   3   4  15   56.39    8.90
   3   4  15   48.20    7.30
   3  -4  15   63.49    7.80
   2   4  15  118.69   11.20
   2   4  15  123.99   11.60
   2  -4  15  121.19   10.80
   1   4  15   23.80    4.50
   1   4  15   28.10    5.20
   1   4  15   27.20    5.60
   1  -4  15   10.20    4.90
   1  -4  15   22.10    4.40
   0   4  15   10.00    4.40
   0   4  15    6.00    4.30
   0   4  15    8.00    3.60
   0  -4  15   11.60    4.40
   0  -4  15   16.90    4.10
  -1   4  15   31.10    5.30
  -1   4  15   37.00    5.60
  -1   4  15   29.30    5.20
  -1  -4  15   46.00    6.50
  -1  -4  15   31.00    5.70
  -2   4  15  112.79    9.90
  -2   4  15  108.49    9.80
  -2  -4  15  121.59   10.30
  -2  -4  15  114.29    9.90
  -3   4  15   24.30    5.40
  -3   4  15   17.70    4.40
  -3  -4  15   20.60    4.80
  -4   4  15   38.50    6.40
  -4   4  15   30.50    5.50
  -4  -4  15   46.20    7.60
  -4  -4  15   39.20    5.90
  -5   4  15    2.90    4.80
  -5   4  15    4.00    3.80
  -5  -4  15   -0.10    7.30
  -5  -4  15    3.90    3.50
  -6   4  15   -3.60    5.60
  -6   4  15    0.00    4.00
  -6  -4  15    3.80    3.60
  -6  -4  15   -3.10    6.50
  -7   4  15    0.30    6.80
  -7   4  15    3.80    4.10
  -7  -4  15    5.60    4.30
  -7  -4  15   -0.10    8.00
   3   5  15    1.50    5.70
   3   5  15    7.80    5.70
   3  -5  15   -1.70    3.80
   2   5  15    0.00    5.00
   2   5  15    1.80    5.00
   2  -5  15    6.70    4.20
   2  -5  15    7.90    3.90
   1   5  15   75.49    9.20
   1   5  15   78.39    9.20
   1   5  15   70.19    7.90
   1  -5  15   85.49    8.80
   1  -5  15   85.19    7.90
   0   5  15   15.50    5.10
   0   5  15   16.50    5.10
   0   5  15   25.80    4.80
   0  -5  15   29.20    5.70
   0  -5  15   29.60    5.30
  -1   5  15  153.58   12.30
  -1   5  15  164.38   11.70
  -1  -5  15  143.19   12.10
  -1  -5  15  130.59   11.70
  -2   5  15   16.00    5.20
  -2   5  15   28.10    5.10
  -2  -5  15   16.90    4.70
  -2  -5  15    9.40    4.40
  -3   5  15   -1.70    4.50
  -3   5  15   -2.70    3.10
  -3  -5  15   -2.00    3.70
  -4   5  15   34.40    6.60
  -4   5  15   34.90    5.90
  -4  -5  15   37.10    5.90
  -5   5  15   34.20    5.60
  -5   5  15   24.40    5.90
  -5  -5  15   20.70    8.10
  -5  -5  15   18.80    5.00
  -6   5  15    6.60    3.90
  -6   5  15   12.80    6.70
  -6  -5  15    1.00    7.90
  -6  -5  15    6.90    4.20
   3   6  15   86.19   11.40
   3   6  15   86.69   12.10
   3  -6  15   90.79    9.20
   2   6  15   16.70    6.20
   2   6  15   17.30    6.60
   2  -6  15   15.90    4.00
   2  -6  15   11.80    4.80
   1   6  15   17.10    6.00
   1   6  15   16.80    4.50
   1   6  15    7.90    6.10
   1  -6  15    9.60    4.40
   1  -6  15   19.40    4.60
   0   6  15   26.90    5.00
   0   6  15   15.10    5.90
   0  -6  15   10.70    4.20
   0  -6  15   12.00    4.80
  -1   6  15  110.09   10.30
  -1   6  15  109.89   11.30
  -1  -6  15  125.59   10.80
  -1  -6  15  132.09   10.90
  -2   6  15    0.10    3.70
  -2   6  15    0.10    4.80
  -2  -6  15    2.10    3.50
  -3   6  15   82.99    9.40
  -3   6  15   76.29    8.30
  -3  -6  15   93.99    9.50
  -4   6  15    2.50    5.10
  -4   6  15    6.20    3.90
  -4  -6  15   14.10    4.40
  -5   6  15    2.30    4.00
  -5   6  15   -0.90    5.60
  -5  -6  15    7.20    4.00
  -6   6  15   46.50    7.00
   2   7  15   11.70    7.20
   2   7  15    8.80    7.30
   2   7  15   10.90    4.20
   2  -7  15    8.20    4.00
   2  -7  15   -0.20    7.90
   2  -7  15   12.00    4.80
   1   7  15   16.30    6.60
   1   7  15   14.90    6.50
   1   7  15   20.60    5.10
   1  -7  15   19.40    4.60
   1  -7  15   17.60    5.10
   0   7  15   40.60    6.20
   0   7  15   34.00    6.70
   0  -7  15   32.10    6.10
   0  -7  15   30.70    5.70
  -1   7  15   27.00    6.40
  -1   7  15   24.00    5.50
  -1  -7  15   21.80    5.20
  -2   7  15    3.10    5.10
  -2   7  15    8.50    4.00
  -2  -7  15    1.40    4.10
  -3   7  15   30.00    6.50
  -3   7  15   27.80    5.50
  -3  -7  15   39.10    6.80
  -4   7  15    4.50    5.90
  -4   7  15    7.40    4.50
  -4  -7  15    2.30    3.80
  -1   8  15    3.00    5.40
  -1   8  15    6.10    4.50
  -1  -8  15   -9.10    7.90
  -1  -8  15    8.60    4.00
  -2   8  15   34.10    7.00
  -2   8  15   34.30    6.20
  -2  -8  15   36.10    9.20
  -2  -8  15   52.29    7.50
   4   0  16   11.70    6.00
   3   0  16   -2.80    4.50
   2   0  16   40.50    6.50
   1   0  16    1.10    4.60
   0   0  16  162.18   12.40
  -1   0  16    0.70    4.20
  -1   0  16    1.00    3.90
  -2   0  16   42.80    6.20
  -2   0  16   33.50    5.70
  -3   0  16   -4.80    2.90
  -3   0  16    2.80    4.90
  -3   0  16   -0.50    2.40
  -4   0  16  137.49   10.50
  -4   0  16  150.38   12.90
  -5   0  16   -2.20    5.30
  -5   0  16   -4.20    2.40
  -6   0  16   47.80    8.50
  -7   0  16    3.00    7.30
   4   1  16   43.90    7.10
   4  -1  16   67.79    9.90
   3   1  16   13.70    5.30
   3  -1  16   10.60    5.80
   2   1  16   63.19    8.10
   2  -1  16   54.19    8.40
   1   1  16    1.30    4.20
   1  -1  16   -0.60    4.60
   0   1  16   43.90    5.80
   0   1  16   45.30    6.80
   0  -1  16   40.30    6.30
  -1   1  16   65.09    7.80
  -1   1  16   70.39    8.10
  -1  -1  16   60.69    7.50
  -2   1  16   75.99    7.50
  -2   1  16   78.39    8.50
  -2  -1  16   75.09    8.10
  -2  -1  16   90.19    8.90
  -3   1  16   30.10    6.00
  -3  -1  16   14.60    4.10
  -3  -1  16   20.90    4.00
  -3  -1  16   23.80    6.00
  -4   1  16    5.50    2.80
  -4   1  16   13.60    5.70
  -4  -1  16    6.70    3.50
  -4  -1  16    5.60    5.80
  -5   1  16    0.20    5.30
  -5  -1  16    2.10    6.50
  -5  -1  16    2.30    3.40
  -6   1  16   70.49   10.00
  -6  -1  16   69.19    9.80
  -6  -1  16   59.39    7.10
  -7   1  16   49.20    9.20
  -7  -1  16   38.50    9.10
   4   2  16   -1.40    5.20
   4  -2  16   -5.40    4.60
   3   2  16   22.40    5.80
   3  -2  16   26.70    6.50
   2   2  16   32.30    6.10
   2  -2  16   22.80    6.20
   1   2  16  206.98   14.60
   1  -2  16  190.28   13.90
   0   2  16   19.20    4.90
   0   2  16   18.20    5.30
   0  -2  16   28.30    5.00
  -1   2  16   10.40    4.20
  -1   2  16   12.00    4.90
  -1  -2  16    3.50    3.90
  -2   2  16   26.80    5.20
  -2  -2  16   25.80    4.70
  -2  -2  16   25.30    5.30
  -3   2  16   89.99    9.60
  -3  -2  16   89.09   10.80
  -3  -2  16   86.79    8.30
  -3  -2  16   92.39    8.40
  -4   2  16   15.10    5.70
  -4  -2  16   29.60    7.20
  -4  -2  16   29.80    4.80
  -4  -2  16   26.50    4.90
  -5   2  16   61.19    9.10
  -5  -2  16   45.80    6.10
  -5  -2  16   46.10    7.90
  -6   2  16    0.60    6.50
  -6  -2  16    7.00    7.90
  -6  -2  16    3.90    4.10
  -7   2  16   -3.00    6.50
  -7  -2  16   11.50    7.70
  -7  -2  16    2.10    3.40
   3   3  16   83.09    9.80
   3  -3  16   77.79    9.50
   2   3  16    7.10    4.80
   2  -3  16    1.70    3.40
   1   3  16    3.60    4.30
   1   3  16   -1.40    4.50
   1  -3  16    8.50    4.10
   0   3  16   -0.60    4.40
   0   3  16    1.40    3.80
   0  -3  16    1.60    3.90
  -1   3  16   89.89   10.10
  -1   3  16   80.99    9.00
  -1   3  16   92.39    9.50
  -1  -3  16   87.09    8.50
  -1  -3  16   87.59    8.40
  -2   3  16    6.60    5.00
  -2   3  16   10.00    3.60
  -2  -3  16   -0.60    3.60
  -2  -3  16    2.20    3.30
  -3   3  16   14.80    5.10
  -3   3  16   14.90    4.10
  -3  -3  16   17.60    4.40
  -3  -3  16   19.00    4.50
  -4   3  16   26.00    6.00
  -4   3  16   23.20    4.60
  -4  -3  16   17.40    7.50
  -4  -3  16    9.30    4.20
  -5   3  16    3.50    3.80
  -5   3  16    1.30    5.30
  -5  -3  16    3.80    3.80
  -5  -3  16    0.60    7.20
  -6   3  16   -0.80    3.40
  -6   3  16   -3.30    6.20
  -6  -3  16    1.50    6.80
  -6  -3  16   -1.90    3.30
   3   4  16    8.50    5.30
   3  -4  16   15.30    4.50
   2   4  16   15.50    4.10
   2   4  16   14.20    5.30
   2   4  16   11.90    6.10
   2  -4  16   11.80    4.70
   1   4  16   48.10    6.90
   1   4  16   48.70    6.90
   1   4  16   43.00    6.50
   1  -4  16   57.59    7.50
   0   4  16   58.89    6.70
   0   4  16   43.90    6.60
   0   4  16   39.70    6.40
   0  -4  16   38.70    6.20
   0  -4  16   33.60    5.50
  -1   4  16   18.10    4.10
  -1   4  16   15.90    5.10
  -1  -4  16   14.70    4.20
  -1  -4  16   18.30    5.00
  -2   4  16    0.50    3.10
  -2   4  16    4.40    4.60
  -2  -4  16   10.40    4.20
  -2  -4  16    5.70    4.10
  -3   4  16   97.99   10.50
  -3   4  16   67.29    7.70
  -3  -4  16   89.39    8.40
  -4   4  16    5.70    5.40
  -4   4  16   -1.60    3.30
  -4  -4  16    1.70   11.20
  -4  -4  16    1.30    3.80
  -5   4  16   28.50    7.20
  -5   4  16   21.80    5.00
  -5  -4  16   36.10    9.00
  -5  -4  16   36.50    5.70
  -6   4  16    4.10    3.80
  -6   4  16    9.00    6.70
  -6  -4  16    1.10    8.10
  -6  -4  16    0.50    3.60
   2   5  16   13.40    6.00
   2   5  16   17.10    4.20
   2   5  16    6.20    5.30
   2  -5  16   18.20    4.90
   1   5  16    5.70    3.50
   1   5  16    3.80    4.70
   1   5  16    3.80    5.50
   1  -5  16   11.00    4.70
   1  -5  16    6.40    3.10
   0   5  16  167.18   12.70
   0   5  16  148.89   13.60
   0   5  16  154.78   12.90
   0  -5  16  164.28   13.00
   0  -5  16  177.08   12.40
  -1   5  16   17.00    5.40
  -1   5  16   11.70    3.90
  -1  -5  16   16.10    3.90
  -1  -5  16   18.40    4.90
  -2   5  16  107.49   10.20
  -2   5  16   97.89    9.50
  -2  -5  16  114.59   10.30
  -2  -5  16   95.99    9.80
  -3   5  16   -1.60    3.00
  -3   5  16   -0.90    5.00
  -3  -5  16    5.70    4.10
  -4   5  16   -0.20    6.20
  -4   5  16    0.00    3.90
  -4  -5  16    0.90    3.90
  -5   5  16   18.70    7.10
  -5   5  16   10.70    4.50
  -5  -5  16   10.00    9.90
  -5  -5  16   13.40    4.40
   1   6  16   22.90    6.60
   1   6  16   15.90    5.90
   1   6  16   25.70    4.80
   1  -6  16   18.50    5.40
   1  -6  16   20.10    4.60
   0   6  16   21.30    4.80
   0   6  16   21.20    6.60
   0  -6  16   12.70    4.80
   0  -6  16   15.50    4.80
  -1   6  16    0.00    3.00
  -1   6  16    4.30    5.40
  -1  -6  16    2.60    3.40
  -1  -6  16    9.90    4.40
  -2   6  16   32.00    5.70
  -2   6  16   29.40    6.50
  -2  -6  16   35.00    6.20
  -3   6  16    6.70    3.80
  -3   6  16   -1.90    5.40
  -3  -6  16    1.00    4.10
  -4   6  16   56.89    8.20
  -4   6  16   49.90    7.40
  -4  -6  16   55.49    7.70
  -1   7  16   -0.20    3.30
  -1   7  16    3.20    5.50
  -1  -7  16    7.30    4.00
  -2   7  16   25.40    6.80
  -2   7  16   27.10    5.70
  -2  -7  16   28.90    5.30
   3   0  17    0.10    5.00
   2   0  17    4.90    5.40
   1   0  17    4.70    4.90
   0   0  17    1.60    4.90
  -1   0  17   92.49    8.40
  -2   0  17    0.20    3.20
  -2   0  17   -1.50    5.10
  -3   0  17   35.60    6.70
  -4   0  17    1.20    6.20
  -4   0  17    4.20    3.30
  -5   0  17  111.79   12.00
  -5   0  17  125.39   10.00
  -6   0  17   -1.90    2.90
  -6   0  17    0.40    7.30
   3   1  17   52.69    7.40
   3  -1  17   62.59    9.20
   2   1  17   32.90    6.70
   2  -1  17   37.60    6.60
   1   1  17   35.90    6.70
   1  -1  17   27.20    6.30
   0   1  17   -0.30    4.80
   0  -1  17   -1.50    3.00
  -1   1  17   20.70    5.30
  -1   1  17   22.30    5.90
  -1  -1  17   33.20    5.40
  -2   1  17   82.79    7.50
  -2   1  17   90.39   10.20
  -2  -1  17   60.89    7.50
  -3   1  17   50.89    7.20
  -3  -1  17   51.29    7.80
  -4   1  17    8.70    6.00
  -4  -1  17    6.70    3.30
  -4  -1  17    5.60    6.70
  -5   1  17    0.50    2.70
  -5   1  17   -2.50    7.00
  -5  -1  17   -4.40    7.60
  -5  -1  17   -1.20    2.80
  -6   1  17    5.60    6.60
  -6  -1  17    2.20    3.50
  -6  -1  17    6.90    7.30
   3   2  17   13.70    5.50
   3  -2  17   14.40    5.70
   2   2  17   27.50    6.20
   2  -2  17   27.10    6.10
   1   2  17   19.90    5.60
   1  -2  17   21.20    4.70
   0   2  17   82.79    8.50
   0   2  17   80.99    9.30
   0  -2  17   76.59    8.50
  -1   2  17    5.80    4.90
  -1   2  17    5.50    4.80
  -1  -2  17   17.10    4.90
  -2   2  17    3.80    5.50
  -2  -2  17    6.30    4.30
  -3   2  17   11.50    5.50
  -3  -2  17   11.10    3.50
  -3  -2  17    4.10    3.50
  -4   2  17   46.10    7.70
  -4  -2  17   43.20    8.70
  -4  -2  17   42.00    5.80
  -5   2  17   24.40    7.20
  -5  -2  17   30.00    5.10
  -5  -2  17   23.10    7.50
  -6   2  17    9.90    7.30
  -6  -2  17    3.10    8.10
  -6  -2  17    7.60    3.90
   2   3  17   30.00    6.30
   2  -3  17   40.60    5.90
   1   3  17   11.40    5.20
   1  -3  17    8.80    4.50
   0   3  17    2.70    4.60
   0   3  17    1.90    4.70
   0  -3  17   -0.50    3.80
  -1   3  17    3.70    5.20
  -1  -3  17    6.40    4.20
  -2   3  17   90.99   10.20
  -2  -3  17  101.09    9.00
  -2  -3  17   83.59    8.50
  -3   3  17    7.20    5.90
  -3  -3  17   -3.70    3.10
  -3  -3  17    2.50    3.30
  -4   3  17   51.59    8.20
  -4  -3  17   55.79    7.10
  -4  -3  17   70.49   11.10
  -5   3  17   14.60    6.70
  -5  -3  17    7.30    3.40
  -5  -3  17    7.90    8.10
   1   4  17    9.60    5.80
   1   4  17   -0.50    5.20
   1  -4  17    2.50    4.10
   0   4  17    1.50    5.50
   0   4  17    1.00    4.40
   0  -4  17   10.30    4.60
  -1   4  17  122.49   11.10
  -1  -4  17   98.49    9.30
  -1  -4  17   88.49    9.60
  -2   4  17    3.80    3.30
  -2   4  17    2.00    4.90
  -2  -4  17    7.40    4.30
  -2  -4  17    7.70    3.60
  -3   4  17    9.60    4.00
  -3   4  17   18.90    6.70
  -3  -4  17   14.60    4.30
  -4   4  17   16.00    4.20
  -4   4  17   15.20    5.80
  -4  -4  17   11.00    4.30
  -5   4  17    4.00    3.80
  -5   4  17    4.60    6.50
  -5  -4  17    7.10    3.90
  -5  -4  17   -0.70    9.00
   0   5  17   13.40    6.00
   0   5  17    7.40    3.60
   0  -5  17   15.60    4.60
   0  -5  17   12.20    3.80
  -1   5  17   30.00    6.70
  -1   5  17   24.20    5.10
  -1  -5  17   33.60    5.90
  -2   5  17    4.00    5.70
  -2   5  17    9.80    3.90
  -2  -5  17   10.40    4.30
  -2  -5  17    8.40    3.90
  -3   5  17   63.29    7.10
  -3   5  17   56.29    8.30
  -3  -5  17   67.19    8.30
  -4   5  17    2.20    4.00
  -4   5  17    6.20    6.10
  -4  -5  17    1.90    2.90
   1   0  18   -2.50    5.00
   0   0  18   14.50    5.60
  -1   0  18   -1.40    3.50
  -2   0  18   21.60    4.50
  -3   0  18    4.90    6.10
  -4   0  18    2.90    6.90
  -5   0  18    3.70    6.90
   1   1  18   27.20    6.70
   1  -1  18   30.00    6.20
   0   1  18   34.30    6.50
   0  -1  18   34.40    5.70
  -1   1  18    0.30    4.90
  -1  -1  18    0.50    3.50
  -2   1  18   21.60    6.30
  -2  -1  18   21.20    4.50
  -3   1  18   11.70    6.90
  -3  -1  18    1.70    7.50
  -4   1  18   44.40    8.20
  -4  -1  18   48.00    8.70
   1   2  18    6.90    5.40
   1  -2  18   21.20    4.90
   0   2  18   37.20    7.20
   0  -2  18   32.90    5.70
  -1   2  18   36.90    6.20
  -1   2  18   33.60    6.60
  -1  -2  18   30.40    5.70
  -2   2  18    5.00    6.40
  -2  -2  18    6.90    3.80
  -3   2  18   19.20    7.20
  -3  -2  18   10.40    3.80
  -4   2  18   24.30    7.30
  -4  -2  18   17.90    8.00
  -4  -2  18   17.40    4.00
   0   3  18    0.60    5.00
   0   3  18    0.40    5.30
   0  -3  18    4.30    3.80
  -1   3  18    2.60    5.90
  -1  -3  18    3.00    4.10
  -2   3  18   14.80    6.30
  -2  -3  18   11.40    4.40
  -3   3  18   59.49    8.70
  -3  -3  18   57.89    7.40
  -3  -3  18   59.19    6.80
   0   0   0    0.00    0.00

_computing_structure_solution     'SHELXT 2018/2 (Sheldrick, 2018)'
;
_shelx_hkl_checksum   44543
